# Supplementary material for: Comparative phyloinformatics of virus genes at micro and macro levels in a distributed computing environment
Source: BMC Bioinformatics. 2008 Feb 13;9(Suppl 1):S23. doi: 10.1186/1471-2105-9-S1-S23 (PMC2259424; doi:10.1186/1471-2105-9-S1-S23)
Supplement: Additional file 1 — All sequence in the core data set. [file 1471-2105-9-S1-S23-S1.txt]

>P18269Sial
MSRRVFASAVLLLIVVTMCCGGAATAQVGSNADASTPGSALTGAIAGEGSSSGGVEGLQR
VDLFVPQKTQVLPKKGPDSSRRDSFFSPSLVSAGGVIAAFAEGHINTKNPHNESAKPFSD
VVAGYIDSAWEWPTLVEKVSESTWQAHTVLGKAEGKKSLDVVLRPTTTTKGNKVFLLAGS
TDLSYVNWSWREGSLELKLVVGDVTKPTSSEPTERIKWGEIKSLLNESTIAAQKGKLTEF
LASGGSGVVMEDGTIVFSLMAVNEKKDGVFSLIIYSKDNGSTWSLSEGISPAKCGAPRIT
EWEGSLLMIVDCENDQRVYVSRDMGTTWTEAIGTLSGVGSTHNWETIGRRLAVEALITVT
IEGRKVMLYTQRGYALGETETTSPLYLWVTDNNRSFFVGPVGMDNAVKGELAGALLYSDG
GLHLLQRRDSGEDSVMSLSRLTEELKEIKSVLSTWSQKDVFFSSLSIPTVGLVAVLSDAA
GDGRWYDEYLCLNATVTNATKVKDGFQLTEPDSRAVWSVNIPDGNVRHISLSHNFTLVAS
VIIEEAPSGNTPLLTAVLVDAGPEYFMRLSYTADNKWMTMLKDEKKPTTESRPWEAGKEH
QVALMLQGNKASVYVDGELLGEEEVPLTGEKPLEIFAFCFGACKIDGDEEESSPKEIGKK
PRVTVTNVFLYNRPLNSTEMRAIKDRIPVPTRAPEPQVKIAPKPAAPAAPAGNEETARET
GDGGANGDAVSAYGRVLLPLLFLLGLWGLATA
>Q05JH9H9N2
MEIIALIAILLVTTTSNADKICIGYQSTNSTETVDTLIENNVPVTHTKELLHTEHNGMLC
ATNLGHPLILDTCTIEGLIYGNPSCDLLLGGKEWSYIVERSSAINGMCYPGNVENLEELR
SFFSSANSYQRIQIFPDTIWNVTYSGTSKACSNSFYRSMRWLTHKSNSYPVQDAQYTNNE
GKNILFMWGIHHPPTDTEQTNLYKKADTTTSVTTEDINRTFKPVIGPRPLVNGQQGRIDY
YWSVLKPGQTLRVRSNGNLIAPWYGHILSGESHGRILKTDLNNGDCVVQCQTEKGGLNTT
LPFHNVSKYAFGNCPKYVGVKSLKLAVGLRNVPAASDRGLFGAIAGFIEGGWPGLVAGWY
GFQHSNDQGVGMAADRESTQEAVDKITSKVNNIIDKMNKQYEIIDHEFSEIEARLNMINN
KIDDQIQNIWAYNAELLVLLENQKTLDEHDANVNNLYNKVKRALGSNAREDGNGCFELYH
KCDDQCMETIRNGTYDRQKYQEESKLERQKIEGVKLESEGTYKILTIYSTVASSLVLAMG
FAAFLFWAMSNGSCRCNICI
>A1EHP1
MNPNQKIITIGSICMVIGIVSLMLQIGNMISIWVSHSIQTGNQRQAEPISNTKFLTEKAV
ASVTLAGNSSLCPISGWAVYSKDNSIRIGSRGDVFVIREPFISCSHLECRTFFLTQGALL
NDKHSNGTIKDRSPHRTLMSCPVGEAPSPYNSRFESVAWSASACHDGTSWLTIGISGPDN
GAVAVLKYNGIITDTIKSWRNNILRTQESECACVNGSCFTVMTDGPSSGQASYKIFKMEK
GKVVKSVELDAPNYHYEECSCYPDAGEITCVCRDNWHGSNRPWVSFNQNLEYQIGYICSG
VFGDNPRPNDGTGSCGPVSPNGAYGVKGFSFKYGNGVWIGRTKSTNSRSGFEMIWDPNGW
TGTDSSFSVKQDIVAITDWSGYSGSFVQHPELTGLDCIRPCFWVELIRGRPKESTIWTSG
SSISFCGVNSDTVSWSWPDGAELPFTIDK
>A1EHP3
MNPNQKIITIGSICMVIGIVSLMLQIGNMISIWVSHSIQTGNQRQAEPISNTKFLTEKAV
ASVTLAGNSSLCPISGWAVYSKDNSIRIGSRGDVFVIREPFISCSHLECRTFFLTQGALL
NDKHSNGTIKDRSPHRTLMSCPVGEAPSPYNSRFESVAWSASACHDGTSWLTIGISGPDN
GAVAVLKYNGIITDTIKSWRNNILRTQESECACVNGSCFTVMTDGPSSGQASYKIFKMEK
GKVVKSVELDAPNYHYEECSCYPDAGEITCVCRDNWHGSNRPWVSFNQNLEYQIGYICSG
VFGDNPRPNDGTGSCGPVSPNGAYGVKGFSFKYGNGVWIGRTKSTNSRSGFEMIWDPNGW
TGTDSSFSVKQDIVAITDWSGYSGSFVQHPELTGLDCIRPCFWVELIRGRPKESTIWTSG
SSISFCGVNSDTVSWSWPDGAELPFTIDK
>Q0A2H3
MNPNQKIITIGSICMIVGIISLILQIGNIISIWVSHSIQTGNQNQPEICNQSIITYENNT
WVNQTYVNISNTNFVTEQALAPVALAGNSSLCPISGWAIYSKDNGIRIGSKGDVFVIREP
FISCSHLECRTFFLTQGALLNDKHSNGTVKDRSPYRTLMSCPIGESPSPYNSRFESVAWS
ASACHDGIGWLTIGISGPDNGAVAVLKYNGIITDTIKSWRNNILRTQESECACMNGSCFT
IMTDGPSNGQASYKIFKIEKGKVVKSVELNAPNYHYEECSCYPDAGEIMCVCRDNWHGSN
RPWVSFNQNLEYQIGYICSGVFGDNPRPNDGAGSCGPVSSNGAYGVKGFSFKYGKGVWIG
RTKSTSSRSGFEMIWDPNGWTETDSSFSVKQDIVAITDWSGYSGSFVQHPELTGLDCMRP
CFWVELIRGRPKENTIWTSGSSISFCGVNSDTVGWSWPDGAELPFTIDK
>Q0PEF9
MNPNQKIITIGSICMVTGIVSLMLQIGNMISIWVSHSIHTGNQHQAEPISNTNFLTEKAV
ASVRLAGNSSLCPINGWAVYSKDNSIRIGSKGDVFVIREPFISCSHLECRTFFLTQGALL
NDKHSNGTVKDRSPHRTLMSCPVGVAPSPYNSRFESVAWSASACHDGTSWLTIGISGPDN
GAVAVLKYNGIITDTIKSWRNNILRTQESECACVNGSCFTVMTDGPSNGQASHKIFKMEK
GKVVKSVELDAPNYHYEECSCYPDAGEITCVCRDNWHGSNRPWVSFNQNLEYQIGYICSG
VFGDNPRPNDGTGSCGPVSSNGAYGVKGFSFRYGNGVWIGRTKSTNSRSGFEMIWDPNGW
TETDSSFSVKQDIVAITDWSGYSGSFVQHPELTGLDCIRPCFWVELIRGRPKESTIWTSG
SSISFCGVNSDTVGWSWPDGAELPFTIDK
>Q0PEG0
MNPNQKIITIGSICMVTGIVSLMLQIGNMISIWVSHSIHTGNQHQAEPISNTNFLTEKAV
ASVRLAGNSSLCPINGWAVYSKDNSIRIGSKGDVFVIREPFISCSHLECRTFFLTQGALL
NDKHSNGTVKDRSPHRTLMSCPVGVAPSPYNSRFESVAWSASACHDGTSWLTIGISGPDN
GAVAVLKYNGIITDTIKSWRNNILRTQESECACVNGSCFTVMTDGPSNGQASHKIFKMEK
GKVVKSVELDAPNYHYEECSCYPDAGEITCVCRDNWHGSNRPWVSFNQNLEYQIGYICSG
VFGDNPRPNDGTGSCGPVSSNGAYGVKGFSFRYGNGVWIGRTKSTNSRSGFEMIWDPNGW
TETDSSFSVKQDIVAITDWSGYSGSFVQHPELTGLDCIRPCFWVELIRGRPKESTIWTSG
SSISFCGVNSDTVGWSWPDGAELPFTIDK
>Q2L700
MNPNKKIITIGSICMVTGMVSLMLQIGNLISIWVSHSIHTGNQQKAEPISNTNFLTEKAV
ASVKLAGNSSLCPINGWAVYSKDNSIRIGSKGDVFVIREPFISCSHLECRTFFLTQGSLL
NDKHSNGTVKDRSPHRTLMSCPVGEAPSPYNSRFESVAWSASACHDGTSWLTIGISGPDS
GAVAVLKYNGIITDTIKSWRNNILRTQESECACVNGSCFTVMTDGPSNGQASHKIFKMDK
GKVVKSVELDAPNYHYEECSCYPDAGEITCVCRDNWHGSNRPWVSFNQNLEYQIGYICSG
VFGDTPRPNDGTGSCGPVSSNGTYGVKGFSFKYGNGVWIGRTKSTNSRSGFEMIWDPNGW
TETDSSFSVKQDIVAITDWSGYSGSFVQHPELTGLDCIRPCFWVELIRGRPKESTIWTSG
SSISFCGVNSDTVGWSWPDGAELPFTIDK
>Q2LDC0
MNPNKKIITIGSICMVTGMVSLMLQIGNLISIWVSRSIHTGNQQKAEPISNTNFLTEKAV
ASVKLAGNSSLCPINGWAVYSKDNSIRIGSKGDVFVIREPFISCSHLECRTFFLTQGSLL
NDKHSNGTVKDRSPHRTLMSCPVGEAPSPYNSRFESVAWSASACHDGTSWLTIGISGPDS
GAVAVLKYNGIITDTIKSWRNNILRTQESECACVNGSCFTVMTDGPSNGQASHKIFKMEK
GKVVKSVELDAPNYHYEECSCYPDAGEITCVCRDNWHGSNRPWVSFNQNLEYQIGYICSG
VFGDTPRPNDGTGSCGPVSSNGAYGVKGFSFKYGNGVWIGRTKSTNSRSGFEMIWDPNGW
TETDSSFSVKQDIVAITDWSGYSGSFVQHPELTGLDCIRPCFWVELIRGRPKESTIWTSG
SSISFCGVNSDTVGWSWPDGAELPFTIDK
>Q2LDC8
MNPNKKIITIGSICMVTGMVSLMLQIGNLISIWLSRSIHTGNQQKAEPISNTNFLTEKAV
ASVKLAGNSSLCPINGWAVYSKDNSIRIGSKGDVFVIREPFISCSHLECRTFFLTQGSLL
NDKHSNGTVKDRSPHRTLMSCPVGEAPSPYNSRFESVAWSASACHDGTSWLTIGISGPDS
GAVAVLKYNGIITDTIKSWRNNILRTQESECACVNGSCFTVMTDGPSNGQASHKIFKMEK
GKVVKSVELDAPNYHYEECSCYPDAGEITCVCRDNWHGSNRPWVSFNQNLEYQIGYICSG
VFGDTPRPNDGTGSCGPVSSNGTYGVKGFSFKYGNGVWIGRTKSTNSRSGFEMIWDPNGW
TETDSSFSVKQDIVAITDWSGYSGSFVQHPELTGLNCIRPCFWVELIRGRPKESTIWTSG
SSISFCGVNSDTVGWSWPDGAELPFTIDK
>Q307U7
MNPNKKIITIGSICMVTGMVSLMLQIGNLISIWVSHSIHTGNQQKAEPISNTNFLTEKAV
ASVKLAGNSSLCPIXGWAVYSKDNSIRIGSKGDVFVIREPFISCSHLECRTFFLTQGALL
NDKHSNGTVKDRSPHRTLMSCPVGEAPSPYNSRFESVAWSASACHDGTSWLTIGISGPDS
GAVAVLKYNGIITDTIKSWRNNILRTQESECACVNGSCFTVMTDGPSNGQASHKIFKMEK
GKVVKSVELDAPNYHYEECSCYPDAGEITCVCRDNWHGSNRPWVSFNQNLEYQIGYICSG
VFGDNPRPNDGTGSCGPVSSNGAYGVKGFSFKYGNGVWIGRTKSTNSRSGFEMIWDPNGW
TETDSSFSVKQDIVAITDWSGYSGSFVQHPELTGLDCIRPCFWVELIRGRPKESTIWTSG
SSISFCGVNSDTVGWSWPDGAELPFTIDK
>Q307V5
MNPNKKIITIGSICMVTGMVSLMLQIGNLISIWVSHSIHTGNQHKAEPISNTNFLTEKAV
ASVKLAGNSSLCPINGWAVYSKDNSIRIGSKGDVFVIREPFISCSHLECRTFFLTQGALL
NDKHSNGTVKDRSPHRTLMSCPVGEAPSPYNSRFESVAWSASACHDGTSWLTIGISGPDN
GAVAVLKYNGIITDTIKSWRNNILRTQESECACVNGSCFTVMTDGPSNGQASHKIFKMEK
GKVVKSVELDAPNYHYEECSCYPDAGEITCVCRDNWHGSNRPWVSFNQNLEYQIGYICSG
VFGDNPRPNDGTGSCGPVSSNGAYGVKGFSFKYGNGVWIGRTKSTNSRSGFEMIWDPNGW
TETDSSFSVKQDIVAITDWSGYSGSFVQHPELTGLDCIRPCFWVELIRGRPKESTIWTSG
SSISFCGVNSDTVGWSWPDGAELPFTIDK
>Q45ZM8
MNPNKKIITIGSICMVTGMVSLMLQIGNLISIWVSHSIHTGNQHKAEPISNTNFLTEKAV
ASVKLAGNSSLCPINGWAVYSKDNSIRIGSKGDVFVIREPFISCSHLECRTFFLTQGALL
NDKHSNGTVKDRSPHRTLMSCPVGEAPSPYNSRFESVAWSASACHDGTSWLTIGISGPDS
GAVAVLKYNGIITDTIKSWRNNILRTQESECACVNGSCFTVMTDGPSNGQASHKIFKMEK
GKVVKSVELDAPNYHYEECSCYPDAGEITCVCRDNWHGSNRPWVSFNQNLEYQIGYICSG
VFGDNPRPNDGTGSCGPVSSNGAYGVKGFSFKYGNGVWIGRTKSTNSRSGFEMIWDPNGW
TETDSSFSVKQDIVAITDWSGYSGSFVQHPELTGLDCIRPCFWVELIRGRPKESTIWTSG
SSISFCGVNSDTVGWSWPDGAELPFTIDN
>Q4PKD4
MNPNQKIITIGSICMVTGMVSLMLQIGNLISIWVSHSIHTGNQHKAEPISNTNFLTEKAV
ASVKLAGNSSLCPINGWAVYSKDNSIRIGSKGDVFVIREPFISCSHLECRTFFLTQGALL
NDEHSNGTVKDRSPHRTLMSCPVGEAPSPYNSRFESVAWSASACHDGTSWLTIGISGPDS
GAVAVLKYNGIITDTIKSWRNNILRTQESECACVNGSCFTVMTDGPSNGQASHKIFKMEK
GKVVKSVELDAPNYHYEECSCYPDAGEITCVCRDNWHGSNRPWVSFNQNLEYQIGYICSG
VFGDYPRPNDGTGSCGPVSSNGAYGVKGFSFNHGNGVWIGRTKSTNSRSGFEMIWGPNGW
TETDSSFSVKQDIVAITDWSGYSGSFVQHPELTGLDCIRPCFWVELIRGRPKESTIWTSG
SSISFCGVNSDTVGWSWPDGAELPFTIDK
>Q5MD56
MNPNKKIITIGSICMVTGMVSLMLQIGNLISIWVSHSIHTGNQHKAEPISNTNFLTEKAV
ASVKLAGNSSLCPINGWAVYSKDNSIRIGSKGDVFVIREPFISCSHLECRTFFLTQGALL
NDKHSNGTVKDRSPHRTLMSCPVGEAPSPYNSRFESVAWSASACHDGTSWLTIGISGPDN
GAVAVLKYNGIITDTIKSWRNNILRTQESECACVNGSCFTVMTDGPSNGQASHKIFKMEK
GKVVKSVELDAPNYHYEECSCYPDAGEITCVCRDNWHGSNRPWVSFNQNLEYQIGYICSG
VFGDNPRPNDGTGSCGPVSSNGAYGVKGFSFKYGNGVWIGRTKSTNSRSGFEMIWDPNGW
TETDSSFSVKQDIVAITDWSGYSGSFVQHPELTGLDCIRPCFWVELIRGRPKESTIWTSG
SSISFCGVNSDTVGWSWPDGAELPFTIDK
>Q5SDA6
MNPNKKIITIGSICMVTGMVSLMLQIGNLISIWVSHSIHTGNQHKAEPISNTNFLTEKAV
ASVKLAGNSSLCPINGWAVYSKDNSIRIGSKGDVFVIREPFISCSHLECRTFFLTQGALL
NDKHSNGTVKDRSPHRTLMSCPVGEAPSPYNSRFESVAWSASACHDGTSWLTIGISGPDN
GAVAVLKYNGIITDTIKSWRNNILRTQESECACVNGSCFTVMTDGPSNGQASHKIFKMEK
GKVVKSVELDAPNYHYEECSCYPDAGEITCVCRDNWHGSNRPWVSFNQNLEYQIGYICSG
VFGDNPRPNDGTGSCGPVSSNGAYGVKGFSFKYGNGVWIGRTKSTNSRSGFEMIWDPNGW
TETDSSFSVKQDIVAITDWSGYSGSFVQHPELTGLDCIRPCFWVELIRGRPKESTIWTSG
SSISFCGVNSDTVGWSWPDGAELPFTIDK
>Q6B518
MNPNQKIITIGSICMVTGMVSLMLQIGNLISIWVSHSIHTGNQHKAEPISNTNFLTEKAV
ASVKLAGNSSLCPINGWAVYSKDNSIRIGSKGDVFVIREPFISCSHLECRTFFLTQGALL
NDKHSNGTVKDRSPHRTLMSCPVGEAPSPYNSRFESVAWSASACHDGTSWLTIGISGPDS
GAVAVLKYNGIITDTIKSWRNNILRTQESECACVNGSCFTVMTDGPSNGQASHKIFKMEK
GKVVKSVELDAPNYHYEECSCYPGAGEITCVCRDNWHGSNRPWVSFNQNLEYQIGYICSG
VFGDNPRPNDGTGSCGPVSSNGAYGVKGFSFKYGNGVWIGRTKSTNSRSGFEMIWDPNGW
TETDSSFSVKQDIVAITDWSGYSGSFVQHPELTGLDCIRPCFWVELIRGRPKESTIWTSG
SSISFCGVNSDTVGWSWPDGAELPFTIDK
>Q6DTU0
MNPNQKIITIGSICMVIGIVSLMLQIGNIISIWASHSIQTGNQHQAEPISNTNFLAEKAV
ASVTLAGNSSLCPISGWAVHSKDNGIRIGSKGDVFVIREPFISCSHLECRTFFLTQGALL
NDKHSNGTVKDRSPHRALMSCPVGEAPSPYNSRFESVAWSASACHDGTSWLTIGISGPDN
GAVAVLKYNGIITDTIKSWRNNILRTQESECACVNGSCFTVMTDGPSNGQASYKIFKMEK
GKVVKSVELDAPNYHYEECSCYPDAGEITCVCRDNWHGSNRPWVSFNQNLEYQIGYICSG
VFGDNPRPNDGTGSCGPVSPNGAYGVKGFSFKYGNGVWIGRTKSINSRSGFEMIWDPNGW
TGTDSSFSVKQDIVAITDWSGYSGSFVQHPELTGLDCIRPCFWVELIRGRPKESTIWTSG
SSISFCGVNSDTVGWSWPDGAELPFTIDK
>Q6PUP6
MNPNKKIITIGSICMVTGMVSLMLQIGNLISIWVSHSIHTGNQHKAEPISNTNFLTEKAV
ASVKLAGNSSLCPINGWAVYSKDNSIRIGSKGDVFVIREPFISCSHLECRTFFLTQGALL
NDKHSNGTVKDRSPHRTLMSCPVGEAPSPYNSRFESVAWSASACHDGTSWLTIGISGPDN
GAVAVLKYNGIITDTIKSWRNNILRTQESECACVNGSCFTVMTDGPSNGQASHKIFKMEK
GKVVKSVELDAPNYHYEECSCYPDAGEITCVCRDNWHGSNRPWVSFNQNLEYQIGYICSG
VFGDNPRPNDGTGSCGPVSSNGAYGVKGFSFKYGNGVWIGRTKSTNSRSGFEMIWDPNGW
TETDSSFSVKQDIVAITDWSGYSGSFVQHPELTGLDCIRPCFWVELIRGRPKESTIWTSG
SSISFCGVNSDTVGWSWPDGAELPFTIDK
>Q6PUP7
MNPNKKIITIGSICMVTGMVSLMLQIGNLISIWVSHSIHTGNQQKAEPISNTNFLTEKAV
ASVKLAGNSSLCPINGWAVYSKDNSIRIGSKGDVFVIREPFISCSHLECRTFFLTQGALL
NDKHSNGTVKDRSPHRTLMSCPVGEAPSPYNSRFESVAWSASACHDGTSWLTIGISGPDS
GAVAVLKYNGIITDTIKSWRNNILRTQESECACVNGSCFTVMTDGPSNGQASHKIFKMEK
GKVVKSVELDAPNYHYEECSCYPDAGEITCVCRDNWHGSNRPWVSFNQNLEYQIGYICSG
VFGDNPRPNDGTGSCGPVSSNGAYGVKGFSFKYGNGVWIGRTKSTNSRSGFEMIWDPNGW
IETDSSFSVKQDIVAITDWSGYSGSFVQHPELTGLDCIRPCFWVELIRGRPKESTIWTSG
SSISFCGVNSDTVGWSWPDGAELPFTIDK
>Q710U6
MNPNQKIITIGSICMIVGIISLILQIGNIISIWVSHSIQTGNQNQPEICNQSIITYENNT
WVNQTYVNISNTNFVTEQALAPVALAGNSSLCPISGWAIYSKDNGIRIGSKGDVFVIREP
FISCSHLECRTFFLTQGALLNDKHSNGTVKDRSPYRTLMSCPIGESPSPYNSRFESVAWS
ASACHDGIGWLTIGISGPDNGAVAVLKYNGIITDTIKSWRNNILRTQESECACMNGSCFT
IMTDGPSNGQASYKIFKIEKGKVVKSVELNAPNYHYEECSCYPDAGEIMCVCRDNWHGSN
RPWVSFNQNLEYQIGYICSGVFGDNPRPNDGAGSCGPVSSNGAYGVKGFSFKYGKGVWIG
RTKSTSSRSGFEMIWDPNGWTETDSSFSVKQDIVAITDWSGYSGSFVQHPELTGLDCMRP
CFWVELIRGRPKENTIWTSGSSISFCGVNSDTVGWSWPDGAELPFTIDK
>ChickHK97
MNPNQKIITIGSICMVVGIISLMLQIGNIISVWVSHIIQTWHPNQPEPCNQSINFYTEQA
AASVTLAGNSSLCPISGWAIYSKDNSIRIGSKGDVFVIREPFISCSHLECRTFFLTQGAL
LNDKHSNGTVKDRSPYRTLMSCPVGEAPSPYKSRFESVAWSASACHDGISWLTIGISGPD
NGAVAVLKYNGIITDTIKSWRNNILRTQESECACVNGSCFTVMTDGPSNEQASYKIFKIE
KGRVVKSVELNAPNYHYEECSCYPDAGEITCVCRDNWHGSNRPWVSFNQNLEYQIGYICS
GVFGDSPRPNDGTGSCGPVSLNGAYGVKGFSFKYGNGVWIGRTKSTSSRSGFEMIWDPNG
WTETDSSFSLKQDIIAITDWSGYSGSFIQHPELTGLNCMRPCFWVELIRGRPKEKTIWTS
GSSISFCGVNSDTVGWSWPDGAELPFTIDK
>GseGdng96
MNPNQKIITIGSICMVVGIISLMLQIGNIISIWVSHSIQTGNQHQAEPCNQSIITYENNT
WVNQTYVNISNTNFLTEKAVASVTLAGNSSLCPISGWAVHSKDNGIRIGSKGDVFVIREP
FISCSHLECRTFFLTQGALLNDKHSNGTVKDRSPHRTLMSCPVGEAPSPYNSRFESVAWS
ASACHDGTSWLTIGISGPDNGAVAVLKYNGIITDTIKSWRNNILRTQESECACVNGSCFT
VMTDGPSNGQASYKIFKMEKGKVVKSVELNAPNYHYEECSCYPDAGEITCVCRDNWHGSN
RPWVSFNQNLEYQIGYICSGVFGDNPRPNDGTGSCGPVSPNGAYGVKGFSFKYGNGVWIG
RTKSTNSRSGFEMIWDPNGWTGTDSSFSVKQDIVAITDWSGYSGSFVQHPELTGLDCIRP
CFWVELIRGRPKESTIWTSGSSISFCGVNSDTVGWSWPDDAELPFTIDK
>HumHK97
MNPNQKIITIGSICMVVGIISLMLQIGNIISVWVSHIIQTWHPNQPEPCNQSINFYTEQA
AASVTLAGNSSLCPISGWAIYSKDNSIRIGSKGDVFVIREPFISCSHLECRTFFLTQGAL
LNDKHSNGTVKDRSPYRTLMSCPVGEAPSPYNSRFESVAWSASACHDGISWLTIGISGPD
NGAVAVLKYNGIITDTIKSWRNNILRTQESECACVNGSCFTVMTDGPSNEQASYKIFKIE
KGRVVKSVELNAPNYHYEECSCYPDAGEITCVCRDNWHGSNRPWVSFNQNLEYQIGYICS
GVFGDSPRPNDGTGSCGPVSLNGAYGVKGFSFKYGNGVWIGRTKSTSSRSGFEMIWDPNG
WTETDSSFSLKQDIIAITDWSGYSGSFIQHPELTGLNCMRPCFWVELIRGRPKEKTIWTS
GSSISFCGVNSDTVGWSWPDGADLPFTIDK
