# Supplementary material for: Comparative phyloinformatics of virus genes at micro and macro levels in a distributed computing environment
Source: BMC Bioinformatics. 2008 Feb 13;9(Suppl 1):S23. doi: 10.1186/1471-2105-9-S1-S23 (PMC2259424; doi:10.1186/1471-2105-9-S1-S23)
Supplement: Additional file 2 — All sequence in the medium data set. [file 1471-2105-9-S1-S23-S2.txt]

>P18269Sial
MSRRVFASAVLLLIVVTMCCGGAATAQVGSNADASTPGSALTGAIAGEGSSSGGVEGLQR
VDLFVPQKTQVLPKKGPDSSRRDSFFSPSLVSAGGVIAAFAEGHINTKNPHNESAKPFSD
VVAGYIDSAWEWPTLVEKVSESTWQAHTVLGKAEGKKSLDVVLRPTTTTKGNKVFLLAGS
TDLSYVNWSWREGSLELKLVVGDVTKPTSSEPTERIKWGEIKSLLNESTIAAQKGKLTEF
LASGGSGVVMEDGTIVFSLMAVNEKKDGVFSLIIYSKDNGSTWSLSEGISPAKCGAPRIT
EWEGSLLMIVDCENDQRVYVSRDMGTTWTEAIGTLSGVGSTHNWETIGRRLAVEALITVT
IEGRKVMLYTQRGYALGETETTSPLYLWVTDNNRSFFVGPVGMDNAVKGELAGALLYSDG
GLHLLQRRDSGEDSVMSLSRLTEELKEIKSVLSTWSQKDVFFSSLSIPTVGLVAVLSDAA
GDGRWYDEYLCLNATVTNATKVKDGFQLTEPDSRAVWSVNIPDGNVRHISLSHNFTLVAS
VIIEEAPSGNTPLLTAVLVDAGPEYFMRLSYTADNKWMTMLKDEKKPTTESRPWEAGKEH
QVALMLQGNKASVYVDGELLGEEEVPLTGEKPLEIFAFCFGACKIDGDEEESSPKEIGKK
PRVTVTNVFLYNRPLNSTEMRAIKDRIPVPTRAPEPQVKIAPKPAAPAAPAGNEETARET
GDGGANGDAVSAYGRVLLPLLFLLGLWGLATA
>Q9WAA1|A/Chicken/Hong Kong/220/1997
MNPNQKIITIGSICMVVGIISLMLQIGNIISVWVSHIIQTWHPNQPEPCNQSINFYTEQA
AASVTLAGNSSLCPISGWAIYSKDNSIRIGSKGDVFVIREPFISCSHLECRTFFLTQGAL
LNDKHSNGTVKDRSPYRTLMSCPVGEAPSPYKSRFESVAWSASACHDGISWLTIGISGPD
NGAVAVLKYNGIITDTIKSWRNNILRTQESECACVNGSCFTVMTDGPSNEQASYKIFKIE
KGRVVKSVELNAPNYHYEECSCYPDAGEITCVCRDNWHGSNRPWVSFNQNLEYQIGYICS
GVFGDSPRPNDGTGSCGPVSLNGAYGVKGFSFKYGNGVWIGRTKSTSSRSGFEMIWDPNG
WTETDSSFSLKQDIIAITDWSGYSGSFIQHPELTGLNCMRPCFWVELIRGRPKEKTIWTS
GSSISFCGVNSDTVGWSWPDGAELPFTIDK
>Q9Q0U7|A/Goose/Guangdong/1/1996
MNPNQKIITIGSICMVVGIISLMLQIGNIISIWVSHSIQTGNQHQAEPCNQSIITYENNT
WVNQTYVNISNTNFLTEKAVASVTLAGNSSLCPISGWAVHSKDNGIRIGSKGDVFVIREP
FISCSHLECRTFFLTQGALLNDKHSNGTVKDRSPHRTLMSCPVGEAPSPYNSRFESVAWS
ASACHDGTSWLTIGISGPDNGAVAVLKYNGIITDTIKSWRNNILRTQESECACVNGSCFT
VMTDGPSNGQASYKIFKMEKGKVVKSVELNAPNYHYEECSCYPDAGEITCVCRDNWHGSN
RPWVSFNQNLEYQIGYICSGVFGDNPRPNDGTGSCGPVSPNGAYGVKGFSFKYGNGVWIG
RTKSTNSRSGFEMIWDPNGWTGTDSSFSVKQDIVAITDWSGYSGSFVQHPELTGLDCIRP
CFWVELIRGRPKESTIWTSGSSISFCGVNSDTVGWSWPDDAELPFTIDK
>Q9W7Y7|A/Human/Hong Kong/156/1997
MNPNQKIITIGSICMVVGIISLMLQIGNIISVWVSHIIQTWHPNQPEPCNQSINFYTEQA
AASVTLAGNSSLCPISGWAIYSKDNSIRIGSKGDVFVIREPFISCSHLECRTFFLTQGAL
LNDKHSNGTVKDRSPYRTLMSCPVGEAPSPYNSRFESVAWSASACHDGISWLTIGISGPD
NGAVAVLKYNGIITDTIKSWRNNILRTQESECACVNGSCFTVMTDGPSNEQASYKIFKIE
KGRVVKSVELNAPNYHYEECSCYPDAGEITCVCRDNWHGSNRPWVSFNQNLEYQIGYICS
GVFGDSPRPNDGTGSCGPVSLNGAYGVKGFSFKYGNGVWIGRTKSTSSRSGFEMIWDPNG
WTETDSSFSLKQDIIAITDWSGYSGSFIQHPELTGLNCMRPCFWVELIRGRPKEKTIWTS
GSSISFCGVNSDTVGWSWPDGADLPFTIDK
>A0PC92|A/common goldeneye/Mongolia/12/2006
MNPNQKIITIGSICMVIGIVSLMLQIGNMISIWVSHSIQTGNQRQAESISNTKFLTEKAV
ASVTLAGNSSLCPISGWAVYSKDNSIRIGSRGDVFVIREPFISCSHLECRTFFLTQGALL
NDKHSNGTVKDRSPHRTLMSCPVGEAPSPYNSRFESVAWSASACHDGTSWLTIGISGPDN
GAVAVLKYNGIITDTIKSWRNNILRTQESECACVNGSCFTVMTDGPSNGQASYKIFKMEK
GKVVKSVELDAPNYHYEECSCYPDAGEITCVCRDNWHGSNRPWVSFNQNLEYQIGYICSG
VFGDNPRPNDGTGSCGPVSLNGAYGVKGFSFKYGNGVWIGRTKSTNSRSGFEMIWDPNGW
TGTDSSFSVKQDIVAITDWSGYSGSFVQHPELTGLDCIRPCFWVELIRGRPKESTIWTSG
SSISFCGVNSDTVSWSWPDGAELPFTIDK
>A0ELW0|A/chicken/Hong Kong/3123.1/2002
MNPNQKIITIGSICMVTGIVSLMLQIGNMISIWVSHSIHTRNQHQAEPISNTNFLTEKAV
ASVTLAGNSSLCPISGWAVHSKDNSIRIGSKGDVFVIREPFISCSHLECRTFFLTQGALL
NDKHSNGTVKDRSPHRTLMSCPVGEAPSPYNSRFESVAWSASACHDGISWLTIGISGPDN
GAVAVLKYNGIITDTIKSWRNNILRTQESECACVNGSCFTVMTDGPSNGQASYKIFKMEK
GKVVKSVELDAPNYYYEECSCYPDAGEITCVCRDNWHGSNRPWVSFNQNLEYQIGYICSG
VFGDNPRPNDGTGSCGPVSSNGAYGVKGFSFKYGNGVWIGRTKSTNSRSGF
>A0FID6|A/chicken/Thailand/PC-170/2006
MNPNKKIITIGSICMVTGMVSLMLQIGNLISIWVSHSIHTGNQQKAEPISNTNFLTEKAV
ASVKLAGNSSLCPINGWAVYSKDNSIRIGSKGDVFVIREPFISCSHLECRTFFLTQGSLL
NDKHSNGTVKDRSPHRTLMSCPVGEAPSPYNSRFESVAWSASACHDGTSWLTIGISGPDS
GAVAVLKYNGIITDTIKSWRNNILRTQESECACVNGSCFTVMTDGPSNGQASHKIFKMDK
GKVVKSVELDAPNYHYEECSCYPDAGEITCVCRDNWHGSNRPWVSFNQNLEYQIGYICSG
VFGDTPRPNDGTGSCGPVSSNGTYGVKGFSFKFGNGVWIGRTKSTNSRSGFEMIWDPNGW
TETDSSFSVKQDIVAITDWSGYSGSFVQHPELTGLDCIRPCFWVELIRGRPKESTIWTSG
SSISFCGVNSDTVGWSWPDGAELPFTIDK
>A2ID80|A/Egypt/12374-NAMRU3/2006
MNPNQKIITIGSICMVIGIVSLMLQIGNMISIWVSHSIQTGNQCQAEPISNTKFLTEKAV
ASVTLAGNSSLCPISGWAVYSKDNSIRIGSRGDVFVIREPFISCSHLECRTFFLTQGALL
NDKHSNGTVKDRSPHRTLMSCPVGEAPSPYNSRFESVAWSASACHDGTSWLTIGISGPDN
GAVAVLKYNGIITDTIKSWRNNILRTQESECACVNGSCFTVMTDGPSSGQASYKIFKMEK
GKVVKSVELDAPNYHYEECSCYPDAGEITCVCRDNWHGSNRPWVSFNQNLEYQIGYICSG
VFGDNPRPNDGTGSCGPVSPNGAYGVKGFSFKYGNGVWIGRTKSTNSRSGFEMIWDPNGW
TGTDSSFSVKQDIVAITDWSGYSGSFVQHPELTGLDCIRPCFWVELIRGRPKESTIWTSG
SSISFCGVNSDTVSWSWPDGAELPFTIDK
>Q0QIK4|A/chicken/Guangxi/12/2004
MNPNQKIITIGSICMIIGIVSLMLQIGNIISIWVSHSIQTGNQHQAEPISNANFLTEKAV
ASVILAGNSSLCPISGWAVHSKDNSIRIGSKGDVFVIREPFISCSHLECRTFFLTQGALL
NDKHSNGTVKDRSPHRTLMSCPVGEAPSPYNSRFESVAWSASACHDGTSWLTIGISGPDN
GAVAVLKYNGIITDTIKSWRNNILRTQESECACVNGSCFTVMTDGPSNGQASYKIFKIEK
GKVVKSVELDAPNYHYEECSCYPDAGEITCVCRDNWHGSNRPWVSFNQNLEYQIGYICSG
VFGDTPRPNDGTGSCGPVSPNGAYGVKGFSFKYGNGVWIGRTKSTNSRSGFEMIWDPNGW
TGTDSSFSVKQDLVAITDWSGYSGSFVQHPELTGLDCIRPCFWVELIRGRPKESAVWTSG
SSISFCGVNSDTVGWSWPDGAELPFTIDK
>Q4FB48|A/duck/Hunan/114/2005
MNPNQKIITIGSICMVIGIVSLMLQIGNMISIWVSHSIQTGNQHQAKPISNTNFLTEKAG
ASVTLAGNSSLCPVSGWAVHSKDNSIRIGSKGDVFVIREPFISCSHLECRTFFLTQGALL
NDKHSNGTVKDRSPHRTLMSCPVGEAPSPYNSRFESVAWSASACHDGTSWLTIGISGPDN
GAVAVLKYNGIITDTIKSWRNNILRTQESECACVNGSCFTVMTDGPSHGQASYKIFKMEK
GKVVKSVELDAPNYHYEECSCYPDAGEITCVCRDNWHGSNRPWVSFNQNLEYQIGYICSG
VFGDNPRPSDGTGSCGPVSPNGAYGVKGFSFKYGNGVWIGRTKSTNSRSGFEMIWDPNGW
TGTDNSFSVKQDIVAITDWSGYSGSFVQHPELTGLDCIRPCFWVELIRGRPKESTIWTSG
SSISFCGVNSDTVGWSWPDGAELPF
>Q4FB53|A/Chicken/Yunnan/493/2005
MNPNQKIITIGSICMVIGIVSLILQIGNMISMWVSHSIQTGNQHQAEPISNTNFLTEKAV
ASVTLAGNSSLCPTSGWAVHSKDNSIRIGSKGDVFVIREPFISCSHLECRTFFLTQGALL
NDKHSNGTVKDRSPHRTLMSCPVGEAPSPYNSRFESVAWSASACHDGTSWLTIGISGPDN
GAVAVLKYNGIITDTIKSWRNNILRTQESECACVNGSCFTVMTDGPSNGQASYKIFKMEK
GKVVKSVELDAPNYHYEECSCYPDAGEITCVCRDNWHGSNRPWVSFNQNLEYQIGYICSG
VFGDNPRPNDGTGSCGPVSHNGAYGVKGFSFKYGNGVWIGRTKSTNSRSGFEMIWDPNGW
TGTDSSFSVKQDIVAITDWSGYSGSFVQHPELTGLDCIRPCFWVELIRGRPKESTIWTSG
SSISFCGVNSDTVGWSWPDGAELPFTIDK
>Q4FB54|A/Chicken/Yunnan/447/2005
TIGSICMVIGIVSLILQIGNMISMWVSHSIQTGNQHQAEPISNTNFLTEKAVASVTLAGN
SSLCPTSGWAVHSKDNSIRIGSKGDVFVIREPFISCSHLECRTFFLTQGALLNDKHSNGT
VKDRSPHRTLMSCPVGEAPSPYNSRFESVAWSASACHDGTSWLTIGISGPDNGAVAVLKY
NGIITDTIKSWRNNILRTQESECACVNGSCFTVMTDGPSNGQASYKIFKMEKGKVVKSVE
LDAPNYHYEECSCYPDAGEITCVCRDNWHGSNRPWVSFNQNLEYQIGYICSGVFGDNPRP
NDGTGSCGPVSHNGAYGVKGFSFKYGNGVWIGRTKSTNSRSGFEMIWDPNGWTGTDSSFS
VKQDIVAITDWSGYSGSFVQHPELTGLDCIRPCFWVELIRGRPKESTIWTSGSSISFCGV
NSDTVGWSWPDGAELPFTIDK
>Q4FB61|A/Bar-headed Goose/Qinghai/5/2005
MNPNQKIITIGSICMVIGIVSLMLQIGNMISIWVSHSIQTGNQRQAEPISNTKFLTEKAV
ASVTLAGNSSLCPISGWAVYSKDNSIRIGSRGDVFVIREPFISCSHLECRTFFLTQGALL
NDKHSNGTVKDRSPHRTLMSCPVGEAPSPYNSRFESVAWSASACHDGTSWLTIGISGPDN
GAVAVLKYNGIITDTIKSWRNNILRTQESECACVNGSCFTVMTDGPSNGQASYKIFKMEK
GKVVKSVELDAPNYHYEECSCYPDAGEITCVCRDNWHGSNRPWVSFNQNLEYQIGYICSG
VFGDNPRPNDGTGSCGPVSPNGAYGVKGFSFKYGNGVWIGRTKSTNSRSGFEMIWDPNGW
TGTDSSFSVKQDIVAITDWSGYSGSFVQHPELTGLDCIRPCFWVELIRGRPKESTIWTSG
SSISFCGVNSDTVSWSWPDGAELPFTIDK
>Q6B3P6|Q6B3P6_9INFA/A/chicken/Hubei/327/2004
MNPNQKIITIGSICMVIGIVSLMLQIGNMISIWVSHSIQTGNQHQAEPISNTNFLTEKAV
ASVTLAGNSSLCPISGWAVHSKDNSIRIGSKGDVFVIREPFISCSHLECRTFFLTQGALL
NDKHSNGTVKDRSPHRTLMSCPVGEAPSPYNSRFESVAWSASACHDGTSWLTIGISGPDN
GAVAVLKYNGIITDTIKSWRNNILRTQESECACVNGSCFTVMTDGPSNGQASYKIFKMEK
GKVVKSVELDAPNYHYEECSCYPDAGEITCVCRDNWHGSNRPWVSFNQNLEYQIGYICSG
VFGDNPRPNDGTGSCGPVSPNGAYGVKGFSFKYGNGVWIGRTKSTNSRSGFEMIWDPNGW
TGTDSSFSVKQDIVAITDWSGYSGSFVQHPELTGLDCIRPCFWVELIRGRPKESTIWTSG
SSISFCGVNSDTVGWSWPDGAELPFTIDK
>Q6B518|A/Thailand/LFPN-2004/2004
MNPNQKIITIGSICMVTGMVSLMLQIGNLISIWVSHSIHTGNQHKAEPISNTNFLTEKAV
ASVKLAGNSSLCPINGWAVYSKDNSIRIGSKGDVFVIREPFISCSHLECRTFFLTQGALL
NDKHSNGTVKDRSPHRTLMSCPVGEAPSPYNSRFESVAWSASACHDGTSWLTIGISGPDS
GAVAVLKYNGIITDTIKSWRNNILRTQESECACVNGSCFTVMTDGPSNGQASHKIFKMEK
GKVVKSVELDAPNYHYEECSCYPGAGEITCVCRDNWHGSNRPWVSFNQNLEYQIGYICSG
VFGDNPRPNDGTGSCGPVSSNGAYGVKGFSFKYGNGVWIGRTKSTNSRSGFEMIWDPNGW
TETDSSFSVKQDIVAITDWSGYSGSFVQHPELTGLDCIRPCFWVELIRGRPKESTIWTSG
SSISFCGVNSDTVGWSWPDGAELPFTIDK
>Q5U8M2/A/chicken/Thailand/CU-21/2004 
KIITIGSICMVTGMVSLMLQIGNLISIWVSHSIHTGNQHKAEPISNTNFLTEKAVASVKL
AGNSSLCPINGWAVYSKDNSIRIGSKGDVFVIREPFISCSHLECRTFFLTQGALLNDKHS
NGTVKDRSPHRTLMSCPVGEAPSPYNSRFESVAWSASACHDGTSWLTIGISGPDNGAVAV
LKYNGIITDTIKSWRNNILRTQESECACVNGSCFTVMTDGPSNGQASHKIFKMEKGKVVK
SVELDAPNYHYEECSCYPDAGEITCVCRDNWHGSNRPWVSFNQNLEYQIGYICSGVFGDN
PRPNDGTGSCGPVSSNGAYGVKGFSFKYGNGVWIGRTKSTNSRSGFEMIWDPNGWTETDS
SFSVKQDIVAITDWSGYSGSFVQHPELTGLDCIRPCFWVELIRGRPKESTIWTSGSSISF
CGVNSDTVGWSWPD
>Q5UER9|A/swine/Fujian/1/2003
MNPNQKITTIGSICMVIGIISLMLQIGNIISIWISHSIQTGNQHQAEPCNQSIITYENNT
WVNQTYVNISNTNFLTEKTVASVTLAGNSSLCPISGWAVYSKDNGIRIGSKGDVFVIREP
FISCSHLECRTFFLTQGALLNDKHSNGTVKDRSPHRTLMSCPVGEAPSPYNSRFESVAWS
ASACHDGTSWLTIGISGPDNGAVAVLKYNGIITDTIKSWRNNILRTQESECACVNGSCFT
VMTDGPSNGQASYKIFRIEKGKVVKSVELNAPNYHYEECSCYPDAGEITCVCRDNWHGSN
RPWVSFNQNLEYQIGYICSGIFGDNPRPNDGTGSCGPVSPNGAYGIKGFSFKYGNGVWIG
RTKSTNSRSGFEMIWDPNGWTGTDSNFSVKQDIVAITDWSGYSGSFVQHPELTGLDCIRP
CFWVELIRGRPKESTIWTSGSSISFCGVNSDTVGWSWPDGAELPFTIDK
>Q33CI2|A/bar-headed goose/Mongolia/1/2005
MNPNQKIITIGSICMVIGIVSLMLQIGNMISIWVSHSIQTGNQRQAEPISNTKFLTEKAV
ASITLAGNSSLCPISGWAVYSKDNSIRIGSRGDVFVIREPFISCSHLECRTFFLTQGALL
NDKHSNGTVKDRSPHRTLMSCPVGEAPSPYNSRFESVAWSASACHDGTSWLTIGISGPDN
GAVAVLKYNGIITDTIKSWRNNILRTQESECACVNGSCFTVMTDGPSSGQASYKIFKMEK
GKMVKSVELDAPNYHYEECSCYPDAGEITCVCRDNWHGSNRPWVSFNQNLEYQIGYICSG
VFGDNPRPNDGTGSCGPVSPNGAYGVKGFLFKYGNGVWIGRTKSTNSRSGFEMIWDPNGW
TGTDSSFLVKQDIVAITDWSGYSGSFVQHPELTGLDCIRPCFWVELIRGRPKESTIWTSG
SSISFCGVNSDTVSWSWPDGAELPFTIDK
>Q8QPK1|A/Goose/Hong Kong/3014.8/2000
MNPNQKIITIGSICMVIGIVSLMLQIGNIISIWISHSIQTGNQHQAEPCNQSIITYENNT
WVNQTYINISNTNFLTEKAVASVTLAGNSSLCPISGWAVYSKDNGIRIGSKGDVFVIREP
FISCSHLECRTFFLTQGALLNDKHSNGTVKDRSPYRTLMSCPVGEAPSPYNSRFESVAWS
ASACHDGTSWLTIGISGPDNGAVAVLKYNGIITDTIKSWRNNILRTQESECACVNGSCFT
VMTDGPSNGQASYKIFKVEKGKVVKSVELNAPNYHNEECSCYPDAGEITCVCRDNWHGSN
RPWVSFNQNLEYQIGYICSGVFGDNPRPNDGTGSCGPVSPNGAYGIKGFSFKYGNGVWIG
RTKSTNSRSGFEMIWDPNGWTGTDSNFSVKQDIVAITDWSGYSGSFVQHPELTGLDCIRP
CFWVELIRGRPKESTIWTSGSSISFCGVNSDTVGWSWPDGAELPFTIDK
>Q14RW8|A/chicken/Vietnam/P22/2005
MNPNQKIITIGSICMVTGIISLMLQTGNMISIWVRHSIHTGNQHQSEPISNTNFLTEKAV
ASVKIAGNSSLCPINGWAVYSKDNSIRIGSKGDVFVIREPFISCSHLECRTFFLTQGALL
NDKHSNGTVKDRSPHRTLMSCPVGEAPSPYNTRFESVAWSASACHDGTSWLTIGISGPDN
GAVAVVKYNGIITDTIKSWRNNILRTQESECACVNGSCFTVMTDGPSNGQASHKIFKMEK
GKVVKSVELDAPNYHYEECSCYPDAGEITCVCRDNWHGSNRPWVSFNKNLEYKIGYICSG
VFGDNPRPNDGTGSCGPVSSNGAYGVKGFSFKYGNGVWIGRTKSTNSRSGFEMIWDPNGW
TETDSSFSVKQDIVAITDWSGYSGSFVQHPELTGLDCIRPCFWVELIRGRPKESTIWTSG
SSISFCGVNSDTVGWSWPDGAELPFTIDK
>Q256Y5|A/turkey/France/06222/2006
FISCSHLECRTFFLTQGALLNDKHSNGTIKDRSPHRTLMSCPVGEAPSPYNSRFESVAWS
ASACHDGTSWLTIGISGPDNGAVAVLKYNGIITDTIKSWRNNILRTQESECACVNGS
>Q9EA48|A/Environment/Hong Kong/437-10/99 
MNPNQKITTIGSICMVIGIVSLMLQIGNIISIWVSHSIQTGNQHQAEPCNQSIITYENNT
WVNQTYVNISNTHFLTEKAVASVTLAGNSSLCPISGWAVYSKDNGIRIGSKGDVFVIREP
FISCSHLECRTFFLTQGALLNDKHSNGTVKDRSPYRTLMSCPVGEAPSPYNSRFESVAWS
ASACHDGTSWLTIGISGPDNGAVAVLKYNGIITDTIKSWRNNILRTQESECACVNGSCFT
VMTDGPSNGQASYKIFKIEKGKVVKSVELNAPNYHYEECSCYPDAGEITCVCRDNWHGSN
RPWVSFNQNLEYQIGYICSGVFGDNPRPNDGTGSCGPVSPNGAYGVKGFSFKYGNGVWIG
RTKSTNSRSGFEMIWDPNGWTGTDSSFSVKQDIVALTDWSGYSGSFVQHPELTGLDCIRP
CFWVELIRGRPKESTIWTSGSSISFCGVNSDTVGWSWPDGAELPFTIDK
>Q0PF63|A/swan/Astrakhan/Russia/Nov-2/2005
ICMVIGIVSLMLQIGNMISIWVSHSIQTGNQRQAEPISNTKFLTEKAVASVTLAGNSSLC
PISGWAVYSKDNSIRIGSRGDVFVIREPFISCSHLECRTFFLTQGALLNDKHSNGTVKDR
SPHRTLMSCPVGEAPSPYNSRFESVAWSASACHDGTSWLTIGISGPDNGAVAVLKYNGII
TDTIKSWRNNILRTQESECACVNGSCFTVMTDGPSNGQASYKIFKMEKGKVVKSVELDAP
NYYYEECSCYPDAGEITCVCRDNWHGSNRPWVSFNQNLEYQIGYICSGVFGDNPRPNDGT
GSCGPVSPNGAYGVKGFSFKYGNGVWIGRTKSTNSRSG
>Q8JN91|A/Goose/Hong Kong/3014.5/2000
MNSNQKIITIGSICMVIGIVSLMLQIGNIISIWISHSIQTGNQHQAEPCNQSIITYENNT
WVNQTYINISNTNFLTEKAVASVTLAGNSSLCPISGWAVYSKDNGIRIGSKGDVFVIREP
FISCSHLECRTFFLTQGALLNDKHSNGTVKDRSPYRTLMSCPVGEAPTPYNSRFESVAWS
ASACHDGTSWLTIGISGPDNGAVAVLKYNGIITDTIKSWRNNILRTQESECACVNGSCFT
VMTDGPSNGQASYKIFKVEKGKVVKSVELNAPNYHYEECSCYPDAGEITCVCRDNWHGSN
RPWVSFNQNLEYQIGYICSGVFGDNPRPNDGTGSCGPVSPNGAYGIKGFSFKYGNGVWIG
RTKSTNSRSGFEMIWDPNGWTGTDSNFSVKQDIVAITDWSGYSGSFVQHPELTGLDCIRP
CFWVELIRGRPKESTIWTSGSSISFCGVNSDTVGWSWPDGAELPFTIDK
>A0JJN9|A/duck/Romania/2/2005
GISGPDNGAVAVLKYNGIITDTIKSWRNNILRTQESECACVNGSCFTVMTDGPSSGQASY
KIFKMEKGKVVKSVELDAPNYHYEECSCYPDAGEITCVCRDNWHGSNRPWVSFNQNLEYQ
IGYICSGVFGDNPRPNDGTGSCGPVSPNGAYGVKGFSFKYGNGVWIGRTKSTNSRSGFEM
IWDPNGWTG
>Q6DTX9|A/tiger/Suphanburi/Thailand/Ti-1/04
KIITIGSICMVTGMVSLMLQIGNLISIWVSHSIHTGNQHKAEPISNTNFLTEKAVASVKL
AGNSSLCPINGWAVYSKDNSIRIGSKGDVFVIREPFISCSHLECRTFFLTQGALLNDKHS
NGTVKDRSPHRTLMSCPVGEAPSPYNSRFESVAWSASACHDGTSWLTIGISGPDNGAVAV
LKYNGIITDTIKSWRNNILRTQESECACVNGSCFTVMTDGPSNGQASHKIFKMEKGKVVK
SVELDAPNYHYEECSCYPDAGEITCVCRDNWHGSNRPWVSFNQNLEYQIGYICSGVFGDN
PRPNDGTGSCGPVSSNGAYGVKGFSFKYGNGVWIGRTKSTNSRSGFEMIWDPNGWTETDS
SFSVKQDIVAITDWSGYSGSFVQHPELTGLDCIRPCFWVELIRGRPKESTIWTSGSSISF
CGVNSDTVGWSWPDGAELPFTIDK
>Q5EP24|A/chicken/Vietnam/C58/04
MNPNQKIITIGSICMVTGIVSLMLQIGNMISIWVSHSTHTGNQHQAEPISNTNFLTEKAV
ASVKLAGNSSLCPINGWAVYSKDNSIRIGSKGDVFVIREPFISCSHLECRTFFLTQGALL
NDKHSNGTVKDRSPHRTLMSCPVGEAPSPYNSRFESVAWSASACHDGTSWLTIGISGPDS
GAVAVLKYNGIITDTIKSWRNNILRTQESECACVNGSCFTVMTDGPSNGQASHKIFKMEK
GKVVKSVELDAPNYHYEECSCYPDAGEITCVCRDNWHGSNRPWVSFNQNLEYQIGYICSG
VFGDNPRPDDGTGSCGPVSSNGAYGVKGFSFKYGNGVWIGRTKSTNSRSGFEMIWDPNGW
TETDSSFSVKQDIVAITDWSGYSGSFVQHPELTGLDCIRPCFWVELIRGRPKESTIWTSG
SSISFCGVNSDTVGWSWPDGAELPFTIDK
>Q5H7I8|A/crow/Kyoto/53/2004
MNPNQKIITIGSICMVIGIVSLMLQVGNMISIWVSHSIQTGNQRQAEPISNTKFLTEKAV
TSVTLAGNSSLCPISGWAVHSKDNSIRIGSKGDVFVIREPFISCSHLECRTFFLTQGALL
NDKHSNGTVKDRSPHRTLMSCPVGEAPSPYNSRFESVAWSASACHDGTSWLTIGISGPDN
GAVAVLKYNGIITDTIKSWRNNILRTQESECACVNGSCFTVMTDGPSNGQASYKIFKMEK
GKVVKSVELDASNYHYEECSCYPDAGEITCVCRDNWHGSNRPWVSFNQDLEYQIGYICSG
VFGDNPRPNDGTGSCGPVSPNGAYGVKGFSFKYGNGVWIGRTKSTNSRSGFEMIWDPNGW
TGTDSSFSVKQDIVAITDWSGYSGSFVQHPELTGLDCIRPCFWVELIRGRPKESTIWTSG
SSISFCGVNSDTVGWSWPDGAELPFTIDK
>A2ID78|A/Egypt/14725-NAMRU3/2006
MNPNQKIITIGSICMVIGIVSLMLQIGNIISIWISHSIQTGNQCQAGPISNTKFLTEKAV
ASVTLAGNSSLCPISGWAVYSKDNSIRIGSRGDVFVIRESFISCSHLECRTFFLTQGALL
NDKHSNGTVKDRSPHRTLMSCPVGEAPSPYNSRFESVAWSASACHDGTSWLTIGISGPDN
GAVAVLKYNGIITDTIKSWRNNILRTQESECACVNGSCFTVMTDGPSNGQASYKIFKMEK
GKVVKSVELDAPNYHYEECSCYPDAGEITCVCRDSWHGSNRPWVSFNQNLEYQIGYICSG
VFGDNPRPNDGTGSCGPVSPNGAYGVKGFSFKYGNGVWIGRTKSTNSRSGFEMIWDPNGW
TGTDSSFSVKQDIVAITDWSGYSGSFVQHPELTGLDCIRPCFWVELIRGRPKESTIWTSG
SSISFCGVNSDTVSWSWPDGAELPFTIDK
>A2ID79|A/Egypt/14724-NAMRU3/2006
MNPNQKIITIGSICMVIGIVSLMLQIGNIISIWISHSIQTGNQCQAEPISNTKFLTEKAV
ASVTLAGNSSLCPISGWAVYSKDNSIRIGSRGDVFVIREPFISCSHLECRTFFLTQGALL
NDKHSNGTVKDRSPHRTLMSCPVGEAPSPYNSRFESVAWSASACHDGTSWLTIGISGPDN
GAVAVLKYNGIITDTIKSWRNNILRTQESECACVNGSCFTVMTDGPSSGQASYKIFKMEK
GKVVKSVELDAPNYHYEECSCYPDAGEITCVCRDSWHGSNRPWVSFNQNLEYQIGYICSG
VFGDNPRPNDGTGSCGPVSPNGAYGVKGFSFKYGNGVWIGRTKSTNSRSGFEMIWDPNGW
TGTDSSFSVKQDIVAITDWSGYSGSFVQHPELTGLDCIRPCFWVELIRGRPKESTIWTSG
SSISFCGVNSDTVSWSWPDGAELPFTIDK
>Q29SK6|A/chicken/Henan/13/2004
MNPNQKIITIGSICMVIGIVSLMLQIGNMISIWVSHSIQTGNQHQAEPISNTNFLTEKAV
ASVTLAGNSSLCPISGWAVHSKDNSIRIGSKGDVFVIREPFISCSHLECRTFFLTQGALL
NDKHSNGTVKDRSPHRTLMSCPVGEAPSPYNSRFESVAWSASACHDGTSWLTIGISGPDN
GAVAVLKYNGIITDTIKSWRNNILRTQESECACVNGSCFTVMTDGPSNGQASYKIFKMEK
GKVVKSVELEAPNYHYEECSCYPDAGEITCVCRDNWHGSNRPWVSFNQNLEYQIGYICSG
VFGDNPRPNDGTGSCGPVSPNGAYGVKGFSFKYGNGVWIGRTKSTNSRSGFEMIWDPNGW
TGTDSSFSVKQDIVAITDWSGYSGSFVQHPELTGLDCIRPCFWVELIRGRPKESTIWTSG
SSISFCGVNSDTVGWSWPDGAELPFTIDK
>Q14RW5|A/chicken/Indonesia/R60/2005
MNPNQKIITIGSICMVIGIVSLMLQIGNMISIWISQSIQTGNQHQAESISNTNPLTEKAV
ASVTLAGNSSLCPIRGWAVHSKDNSIRIGSKGDVFVIREPFISCSHLECRTFFLTQGALL
NDKHSNGTVKDRSPHRSLMSCPVGEAPSPYNSRFESVAWSASACHDGTSWLTIGISGPDN
GAVAVLKYNGIITDTIKSWRNNILRTQESECACVNGSCFTVMTDGPSNGQASYKIFKMKK
GKVVKSVELDAPNYHYEECSCYPDAGEITCVCRDNWHGSNRPWVSFNQNLEYQIGYICSG
VFGDNPRPDDGTGSCGPMFLNGAYGVKGFSFKYGNGVWIGRTKSTNSRSGFEMIWDPNGW
TGTDSSFSVKQDIVAITDWSGYSGSFVQHPELTGLDCIRPCFWVELIRGRPKESTIWTSG
SSISFCGVNSDTVSWSWPDGAELPFTIDK
>Q5QCX8|A/Viet Nam/DN-33/2004
LSASACHDGTSWLTIGISGPDNGAVAVLKYNGIITDTIKSWRNNILRTQESECACVNGSC
FTVMTDGPSNGQASHKIFKMEKGKVVKSVELDAPNYHYEECSCYPDAGEITCVCRDNWHG
SNRPWVSFNQNLEYQIGYICSGVFGDNPRPNDGTGSCGPVSSNGAYGVKGFSFKYGNGVW
IGRTKSTNSRS
>Q6E3X1|A/duck/Shanghai/38/2001
MNPNRKIITIGSICMVIGIVSLMLQIGNIISIWVSHSIQTENQHQAEPISNTNFLTEKAV
ASVTLAGNSSLCPISGWAVHSKDNGIRIGSKGDVFVIREPFISCSHLECRTFFLAQRALL
NDKHSNGTVKDRSPHRTLMSCPVGEAPSPYNSRFESVAWSASACHDGTSWLTIGISGPDN
GAVAVLKYNGIITDTIKSWRNNILRTQESECACVNGSCFTVMTDGPSNGQASYKIFKMEK
GKVVKSVELDAPNYHYEECSYYPDAGEITCVCRDNWHGSNRPWVSFNQNLEYQIGYICSG
VFGDNPRPNDGTGSCGPMSLSGAYGVKGFSFKYGNGVWIGRTKSTNSRSGFEMIWDPNGW
TGTDSSFSVKQDIVAITDWSGYSGSFVQHPELTGLDCIRPCFWVELIRGRPKESTIWTSG
SSISFCGVNSDTVGWSWPDGAELPFTIDK
>Q6E3X9|A/duck/Guangxi/22/2001
MNPNQKVITIGSICMVIGIVSLMLQIGNIISIWVSHSIQTGDQHQAEPCSQSIITYENNT
WVNQTYVNISNTNFLTEKAVASVTLAGNSSLCPVSGWAIYSKDNGIRIGSKGDVFVIREP
FISCSHLECRTFFLTQGALLNDKHSNGTVKDRSPYRTLMSCPVGEAPSPYNSRFESVAWS
ASACHDGTSWLTIGISGPDNGAVAVLKYNGIITDTIKSWMNNILRTQESECACVSGSCFT
VMTDGPSNGQASYKIFKIEKGKVVKSVELNAPNYHYEECSCYPDAGEIICVCRDNWHGSN
RPWVSFNQNLEYQIGYICSGVFGDNPRPNDGTGSCGPMSPNGAYGIKGFSFKYGNGVWIG
RTKSTNSRSGFEMIWDPNGWTGTDSNFSVKQDIVAITDWSGYSGSFVQHPELTGLDCIRP
CFWVELIRGRPKESTIWTSGSSISFCGVNSDTVGWSWPDGAELPFTIDK
>Q6E3Y6|
A/duck/Fujian/19/2000
MNPNQKIITIGSICMVIGIVSLMLQTGNIISIWVSHSIQTGNQHQAEPISNTNFLAEKAV
ASVTLAGNSSLCPISGWAVHSKDNGIRIGSKGDVFVIREPFISCSHLECRTFFLTQGALL
NDKHSNGTVKDRSPHRTLMSCPVGEAPSPYNSRFESVAWSASACHDGTSWLTIGISGPDN
GAVAVLKYNGIITDTIKSWRNNILRTQESECACVNGSCFTVMTDGPSNGQASYKIFKMEK
GKVVKSVELDAPNYHYEECSCYPDAGEITCVCRDNWHGSNRPWVSFNQNLEYQIGYICSG
VFGDNPRPNDGTGSCGPVSPNGAYGVKGFSFKYGNGVWIGRTKSINSRSGFEMIWDPNGW
TGTDSSFSVKQDIVAITDWSGYSGSFVQHPELTGLDCIRPCFWVELIRGRPKESTIWTSG
SSISFCGVNSDTVGWSWPDGAELPFTIDK
>Q6E3Y8|A/duck/Fujian/13/2002
MNPNQKIITIGSICMVIGIVSLMLQIGNIISIWVSHSIQTENQHQAEPISNTNFLTEKAV
ASVTLAGNSSLCPISGWAVHSKDNGIRIGSKGDVFVIREPFISCSHLECRTFFLTQGALL
NDKHSNGTVKDRSPHRTLMSCPVGEAPSPYNSRFESVAWSASACHDGTSWLTIGISGPDN
GAVAVLKYNGIITDTIKSWRNNILRTQESECACVNGSCFTVMTDGPSNGQASYKIFKMEK
GKVVKSVELDAPNYHYEECSCYPDAGEITCVCRDNWHGSNRPWVSFNQNLEYQIGYICSG
VFGDNPRPNDGTGSCGPMSPNGAYGVKGFSFKYGNGVWIGRTKSTNSRSGFEMIWDPNGW
TGTDSSFSVKQDIVAITDWSGYSGSFVQHPELTGLDCIRPCFWVELIRGRPKESTIWTSG
SSISFCGVNSDTVGWSWPDGAELPFTIDK
>Q1KJ88|A/quail/Vietnam/177/2004
MNPNQKIITIGSICMVTGIVSLMLQVGNMISIWVSHSIHTGNQHQAEPISNTNFLTEKAV
ASVKLAGNSSLCPINGWAVYSKDNSIRIGSKGDVFVIREPFISCSHLECRTFFLTHGALL
NDKHSNGTVKDRSPHRTLMSCPVGEAPSPYNSRFESVAWSASACHDGTSWLTIGISGPDN
GAVAVLKYNGIITDTIKSWRNNILRTQESECACVNGSCFTVMTDGPSNGQASHKIFKMKK
GKVVKSVELDAPNYHYEECSCYPDAGEITCVCRDNWHGSNRPWVSFNQNLEYQIGYICSG
VFGDNPRPNDGTGSCGPVSSNGAYGVKGFSFKYGNGVWIGRTKSTNSRSGFEMIWDPNGW
TETDSSFSVKQDIVAITDWSGYSGSFVQHPELTGLDCIRPCFWVELIRGRPKESTIWTSG
SSISFCGVNSDTVGWSWPDGAELPFTIDK
>Q1KJ94|A/duck/Vietnam/557/2005
MNPNQKIITIGSICMVTGIVSLMLQVGNMISIWVSHSIHTGNQHQAEPISNTNFLTEKAV
ASVKLAGNSSLCPINGWAVYSKDNSIRIGSKGDVFVIREPFISCSHLECRTFFLTQGALL
NDKHSNGTVKDRSPHRTLMSCPVGEAPSPYNSRFESVAWSASACHDGTSWLTIGISGPDN
GAVAVLKYNGIITDTIKSWRNNILRTQESECACVNGSCFTVMTDGPSNGQASHKIFKMEK
GKVVKSVELDAPYYHYEECSCYPDAGEITCVCRDNWHGSNRPWVSFNQNLEYQIGYICSG
VFGDNPRPNDGTGSCGPVSSNGAYGVKGFSFKYGNGVWIGRTKSTNSRSGFEMIWDPNGW
TETDSSFSVKQDIVSITDWSGYSGSFVQHPELTGLDCIRPCFWVELIRGRPKESTIWTSG
SSISFCGVNSDTVGWSWPDGAELPFTTDK
>Q1KJ98|A/wild bird/Vietnam/434/2005
MNPNQKIITIGSICMVTGIVSLMLQVGNMISIWVSHSIHTGNQHQAEPISNTNFLTEKAV
ASVKLAGNSSLCPINGWAVYSKDNSIRIGSKGDVFVIREPFISCSHLECRTFFLTQGALL
NDKHSNGTVKDRSPHRTLMSCPVGEAPSPYNSRFESVAWSASACHDGTSWLTIGISGPDN
GAVAVLKYNGIITDTIKSWRNNILRTQESECACVNGSCFTVMTDGPSNGQASHKIFKMEK
GKVVKSVELDAPNYHYEECSCYPDAGEITCVCRDNWHGSNRPWVSFNQNLEYQIGYICSG
VFGDNPRPNDGTGSCGPVSSNGAYGVKGFSFKYGNGVWIGRTKSTNSRSGFEMIWDPNGW
TETDSSFSVKQDIVAITDWSGYSGSFVQHPELTGLDCIRPCFWVELIRGRPKESTIWTSG
SSISFCGVDSDTVGWSWPDGAELPFTIDK
>Q1KJA7|A/chicken/Vietnam/149/2004
IITIGSICMVTGIVSLMLQVGNMISIWVSHSIHTGNQHQAEPISNTNFLTEKAVASVKLA
GNSSLCPINGWAVYSKDNSIRIGSKGDVFVIREPFISCSHLECRTFFLTQGALLNDKHSN
GTVKDRSPHRTLMSCPVGEAPSPYNSRFESVAWSASACHDGTSWLTIGISGPDNGAVAVL
KYNGIITDTIKSWRNNILRTQESECACVNGSCFTVMTDGPSNGQASHKIFKMEKGKVIKS
VELDAPNYHYEECSCYPDAGEITCVCRDNWHGSNRPWVSFNQNLEYQIGYICSGVFGDNP
RPNDGTGSCGPVSSNGAYGVKGFSFKYGNGVWIGRTKSTNSRSGFEMIWDPNGWTETDSS
FSVKQDIVAITDWSGYSGSFVQHPELTGLDCIRPCFWVELIRGRPKESTIWTSGSSISFC
GVNSDTVGWSWPDGAELPFTIDK
>Q1KJC0|A/duck/Vietnam/48/2004
MNPNQKIITIGSICMVTGIVSLMLQIGNMISIWVSHSIHTGNQHQAEPISNTNFLTEKAV
ASVKLAGNSSLCPINGWAVYSKDNSIRIGSKGDVFVIREPFISCSHLECRTFFLTQGALL
NDKHSNGTVKDRSPHRTLMSCPVGEAPSPYNSRFESVAWSASACHDGTSWLTIGISGPDN
GAVAVLKYNGIITDTIKSWRNNILRTQESECACVNGSCFTVMTDGPSNGQASHKIFKMEK
GKVVKSVELDAPNYHYEECSCYPDAGEITCVCRDNWHGSNRPWVSFNQNLEYQIGYICSG
VFGDNPRPNDGTGSCGPVSSNGAYGVKGFSFKYGNGVWIGRTKSTNSRSGFEMIWDPNGW
TETDSSFSVKQDIVAINDWSGYSGSFVQHPELTGLDCIRPCFWVELIRGRPKESTIWTSG
SSISFCGVNSDTVGWSWPDGAELPFTIDK
>Q1KJD1|A/duck/Vietnam/17/2003
MNPNQKIITIGSICMVTGIVSLMLQVGNMISIWVSHSIHTGNQHQAEPISNTNFLTEKAV
ASVKLAGNSSLCPINGWAVYSKDNSIRIGSKGDVFVIREPFISCSHLECRTFFLTHGALL
NDKHSNGTVKDRSPHRTLMSCPVGEAPSPYNSRFESVAWSASACHDGTSWLTIGISGPDN
GAVAVLKYNGIITDTIKSWRNNILRTQESECACVNGSCFTVMTDGPSNGQASHKIFKMEK
GKVVKSVELDAPNYHYEECSCYPDAGEITCVCRDNWHGSNRPWVSFNQNLEYQIGYICSG
VFGDNPRPNDGTGSCGPVSSNGAYGVKGFSFKYGNGVWIGRTKSTNSRSGFEMIWDPNGW
TETDSSFSVKQDIVAITDWSGYSGSFVQHPELTGLDCIRPCFWVELIRGRPKESTIWTSG
SSISFCGVNSDTVGWSWPDGAELPFTIDK
>Q1KJD2|A/mallard/Vietnam/16/2003
MNPNQKIITIGSICMVTGIVSLMLQIGNMISIWVSHSIHTGNQHQAEPISNTNFLTEKAV
ASVKLAGNSSLCPINGWAVYSKDNSIRIGSKGDVFVIREPFISCSHLECRTFFLTQGALL
NDKHSNGTVKDRSPHRTLMSCPVGEAPSPYNSRFESVAWSASACHDGTSWLTIGISGPDN
GAVAVLKYNGIITDTIKSWRNNILRTQESECACVNGSCFTVMTDGPSNGQASHKIFKMEK
GKVVKSVELDAPNYHYEECSCYPDAGEITCVCRDNWHGSNRPWVSFNQNLEYQIGYICSG
VFGDNPRPNDGTGSCGPVSSNGAYGVKGFSFKYGNGVWIGRTKSTNSRSGFEMIWDPNGW
TETDSSFSVKQDIVAITDWSGYSGSFVQHPELTGLDCIRPCFWVELIRGRPKESTIWTSG
SSISFCGVNSDTVGWSWPDGAELPFTIDK
>Q1KJD4|A/turkey/Kedaton/BPPV3/2004
MNPNQKIITIGSICMVIGIVSLMLQIGNMISIWVSHSIQTGNQHQAESISNTNPLTEKAV
ASVTLAGNSSLCPIRGWAVHSKDNSIRIGSKGDVFVIREPFISCSHLECRTFFLTQGALL
NDKHSNGTVKDRSPHRTLMSCPVGEAPSPYNSRFESVAWSASACHDGTSWLTIGISGPDN
GAVAVLKYNGIITDTIKSWRNNILRTQESECACVNGSCFTVMTDGPSNGQASYKIFKMRK
GKVVKSVELDAPNYHYEECSCYPDAGEITCVCRDNWHGSNRPWVSFNQNLEYQIGYICSG
VFGDNPRPNDGTGSCGPMSPNGAYGVKGFSFKYGNGVWIGRTKSTNSRSGFEMIWDPNGW
TGTDSSFSVKQDIVAITDWSGYSGSFVQHPELTGLDCIRPCFWVELIRGRPKESTIWTSG
SSISFCGVNSDTVSWSWPDGAELPFTIDK
>Q1KJE3|A/chicken/Kupang-2-NTT/BPPV6/2004
MNPNQKIITIGSICMVIGIVSLMLQIGNMISIWVSHSIQTGNQHQAESISNTNPLTEKAV
ASVTLAGNSSLCPIRGWAVHSKDNSIRIGSKGDVFVIREPFISCSHLECRTFFLTQGALL
NDKHSNGTVKDRSPHRTLMSCPVGEAPSPYNSRFESVAWSASACHDGTSWLTIGISGPDN
GAVAVLKYNGIITDTIKSWRNNILRTQESECACVNGSCFTVMTDGPSNGQASYKIFKMEK
GKVVKSVELDAPNYHYEECSCYPDAGEITCVCRDNWHGSNRPWVSFNQNLEYQIGYICSG
VFGDNPRPNDGTGSCGPMSPNGAYGVKGFSFKYGNGVWIGRTKSTNSRSGFEMIWDPNGW
TGTDSSFSVKQDIVAITDWSGYSGSFVQHPELTGLDCIRPCFWVELIRGRPKESTIWTSG
SSISFCGVNSDTVSWSWPDGAELPFTIDK
>Q1KJF2|A/chicken/Gunung Kidal/BBVW/2005
MNPNQKIITIGSICMVIGIVSLMLQIGNMISIWVSHSIQTGNQHQAESISNTNPLTEKAV
ASVTLAGNSSLCPIRGWAVHSKDNNIRIGSKGDVFVIREPFISCSHLECRTFFLTQGALL
NDKHSNGTVKDRSPHRTLMSCPVGEAPSPYNSRFESVAWSASACHDGTSWLTIGISGPDN
GAVAVLKYNGIITDTIKSWRNNILRTQESECACVNGSCFTVMTDGPSNGQASYKIFKMEK
GKVVKSVELDAPNYHYEECSCYPDAGEITCVCRDNWHGSNRPWVSFNQNLEYQIGYICSG
VFGDNPRPNDGTGSCGPMSPNGAYGVKGFSFKYGNGVWIGRTKSTNSRSGFEMIWDPNGW
TGTDSSFSVKQDIVALTDWSGYSGSFVQHPELTGLDCIRPCFWVELIRGRPKESTIWTSG
SSISFCGVNSDTVSWSWPDGAELPFTIDK
>Q1KJG0|A/chicken/Magetan/BBVW/2005
MNPNQKIITIGSICMVIGIVSLMLQIGNMISIWVSHSIQTGNQHQAESISNTNPLTEKAV
ASVTLAGNSSLCPIRGWAVHSKDNNIRIGSKGDVFVIREPFISCSHLECRTFFLTQGALL
NDKHSNGTVKDRSPHRTLMSCPVGEAPSPYNSRFESVAWSASACHDGTSWLTIGISGPDN
GAVAVLKYNGIITDTIKSWRNNILRTQESECACVNGSCFTVMTDGPSNGQASYKIFKMEK
GKVVKSVELDAPNYHYEECSCYPDAGEITCVCRDNWHGSNRPWVSFNQNLEYQIGYICSG
VFGDNPRPNDGTGSCGPMSPNGAYGVKGFSFKYGNGVWIGRTKSTNSRSGFEMIWDPNGW
TGTDSSFSVKQDIVALTDWSGYSGSFVQHPELTGLDCIRPCFWVELIRGRPKESTIWTSG
SSISFCGVNSDTVSWSWPDGAELPFTIDK
>Q29SK4|A/swan/Guangxi/307/2004
MNPNQKIITIGSICMVIGIVSLMLQIGNMISIWVSHSIQTGNQHQAEPISNTNFLTEKAV
ASVTLAGNSSLCPISGWAVHSKDNSIRIGSKGDVFVIREPFISCSHLECRTFFLTQGALL
NDKHSNGTVKDRSPHRTLMSCPVGEAPSPYNSRFESVAWSASACHDGTSWLTIGISGPDN
GAVAVLKYNGIITDTIKSWRNNILRTQESECACVNGSCFTVMTDGPSNGQASYKIFKMEK
GKVVKSVELDAPNYHYEECSCYPDAGEITCVCRDNWHGSNRPWVSFNQNLEYQIGYICSG
VFGDNPRPNDGTGSCGPVSPNGAYGVKGFSFKYGNGVWIGRTKSTNSRSGFEMIWDPNGW
TGTDSSFSVKQDIVAITDWSGYSGSFVQHPELTGLDCIRPCFWVELIRGRPKESTIWTSG
SSISFCGVNSDTVGWSWPDGAELPFTIDK
>Q29SK7|A/chicken/Henan/12/2004
MNPNQKIITIGSICMVIGIVSLMLQIGNMISIWVSHSIQTGNQHQAEPISNTNFLTEKAV
ASVTLAGNSSLCPISGWAVHSKDNSIRIGSKGDVFVIREPFISCSHLECRTFFLTQGALL
NDKHSNGTVKDRSPHRTLMSCPVGEAPSPYNSRFESVAWSASACHDGTSWLTIGISGPDN
GAVAVLKYNGIITDTIKSWRNNILRTQESECACVNGSCFTVMTDGPSNGQASYKIFKMEK
GKVVKSVELEAPNYHYEECSCYPDAGEITCVCRDNWHGSNRPWVSFNQNLEYQIGYICSG
VFGDNPRPNDGTGSCGPVSPNGAYGVKGFSFKYGNGVWIGRTKSTNSRSGFEMIWDPNGW
TGTDSSFSVKQDIVAITDWSGYSGSFVQHPELTGLDCIRPCFWVELIRGRPKESTIWTSG
SSISFCGVNSDTVGWSWPDGAELPFTIDK
>Q29SK8|A/chicken/Henan/210/2004
MNPNQKIITIGSICMVIGIVSLMLQIGNMISIWVSHSIQTGNQHQAEPISNTNFLTEKAV
ASVTLAGNSSLCPISGWAVHSKDNSIRIGSKGDVFVIREPFISCSHLECRTFFLTQGALL
NDKHSNGTVKDRSPHRTLMSCPVGEAPSPYNSRFESVAWSASACHDGTSWLTIGISGPDN
GAVAVLKYNGIITDTIKSWRNNILRTQESECACVNGSCFTVMTDGPSNGQASYKIFKMEK
GKVVKSVELDAPNYHYEECSCYPDAGEITCVCRDNWHGSNRPWVSFNQNLEYQIGYICSG
VFGDNPRPNDGTGSCGPVSPNGAYGVKGFSFKYGNGVWIGRTKSTNSRSGFEMIWDPNGW
TGTDSSFSVKQDIVAITDWSGYSGSFVQHPELTGLDCIRPCFWVELIRGRPKESTIWTSG
SSISFCGVNSDTVGWSWPDGAELPFTIDK
>Q4U349|A/chicken/Kamphaengphet-2-01/2004
ISGPDNGAVAVLKYNGIITDTIKSWRNNILRTQESECACVNGSCFTVMTDGPSNGQASHK
IFKMEKGKVVKSVELDAPNYHYEECSCYPDAGEITCVCRDNWHGSNRPWVSFNQNLEYQI
GYIC
>Q4U356|A/chicken/Nakornsawan-2-01/2004
ISGPDNGAVAVLKYNGIITDTVKSWRNNILRTQESECACVNGSCFTVMTDGPSNGQASHK
IFKMEKGKVVKSVELDAPNYHYEECSCYPDAGEITCVCRDNWHGSNRPWVSFNQNLEYQI
GYICSG
>Q4U378|A/chicken/Kamphaengphet-2-02/2004
ISGPDSGAVAVLKYNGIITDTIKSWRNNILRTQESECACVNGSCFIVMTDGPSNGQASHK
IFKMEKGKVVKSVELDAPNYHYEECSCYPDAGEITCVCRDNWHGSNRPWVSFNQNLEYQI
GYI
>Q0PF62|A/chicken/Tula/Russia/Oct-5/2005
IGSICMVIGIVSLMLQIGNMISIWVSHSIQTGNQRQAEPISNTKFLTEKAVASATLAGNS
SLCPISGWAVYSKDNSIRIGSRGDVFVIREPFISCSHLECRTFFLTQGALLNDKHSNGTV
KDRSPHRTLMSCPVGEAPSPYNSRFESVAWSASACHDGTSWLTIGISGPDNGAVAVLKYN
GIITDTIKSWRNSILRTQESECACVNGSCFTVMTDGPSNGQASYKIFKMEKGKVVKSVEL
DAPNYHYEECSCYPDAGEITCVCRDNWHGSNRPWVSFNQNLEYQIGYICSGVFGDNPRPN
DGTGSCGPVSPNGAYGVKGFSFKYGNGVWIGRTKSTNSRSG
>Q0PH43|A/goose/Huadong/220/2004
MNPNQKIITIGSICMVIGIVSLMLQIGNMISIWVSHSIQEGNQHQAEPISNINFITEKAV
ASVTLAGNSSLCPISGWAVHSKDNSIRIGSKGDVFVIREPFISCSHLECRTFFLTQGALL
NDKHSNGTVKDRSPHRTLMSCPVGEAPSPYNSRFESVAWSASACHDGISWLTIGISGPDN
GAVAVLKYNGIITDTIKSWRNNILRTQESECACVNGSCFTVMTDGPSNGQASYKIFKMEK
GKVVKSVELDAPNYHYEECSCYPDAGEITCVCRDNWHGSNRPWVSFNQNLEYQIGYICSG
VFGDNPRPNDGTGSCGPVSPNGAYGVKGFSFKYGNGVWIGRTKSTNSRSGFEMIWDPNGW
TGTDSSFSVKQDIVAITDWSGYSGSFVQHPELTGLDCIRPCFWVELIRGRPKESTIWTSG
SSISFCGVNSDTVGWSWPDGAELPFTIDK
>A1EEI6|A/duck/Yunnan/5251/2005
MNPNQKIITIGSICMVIGIVSLMLQIGNMISIWVSHSIQTGNQNQVEPISNTNFLTEKAV
ASVTLAGNSSLCPIRGWAVHSKDNSIRIGSKGDVFVIREPFISCSHLECRTFFLTQGALL
NDKHSNGTVKDRSPHRTLMSCPVGEAPSPYNSRFESVAWSASACHDGTSWLTIGISGPDN
GAVAVLKYNGMITDTIKSWRNNILRTQESECACVNGSCFTVMTDGPSNGQASYKIFKMEK
GKVVKSVELDAPNYHYEECSCYPDAGEITCVCRDNWHGSNRPWVSFNQNLEYQIGYICSG
VFGDNPRPNDGTGSCGPVSPNGAYGVKGFSFKYGNGVWIGRTKSPNSRSGFEMIWDPNGW
TETDSSFSVKQDIVAITDWSGYSGSFVQHPELTGLDCIRPCFWVELIRGRPKESTIWTSG
SSISFCGVNSDTVSWSWPDGAELPFTID
>A1EEJ3|A/duck/Guangxi/4428/2005
MNPNQKIITIGSICMVIGIVSLMLQIGNMISIWVSHSIQTGNQHQAEPIRNTNFLTENAV
ASVTLAGNSSLCPIRGWAVHSKDNSIRIGSKGDVFVIREPFISCSHLECRTFFLTQGALL
NDKHSNGTVKDRSPHRTLMSCPVGEAPSPYNSRFESVAWSASACHDGTSWLTIGISGPDN
GAVAVLKYNGIITDTIKSWRNNILRTQESECACVNGSCFTVMTDGPSNGQASYKIFKMEK
GKVVKSVELNAPNYHYEECSCYPDAGEIICVCRDNWHGSNRPWVSFNQNLEYQIGYICSG
VFGDNPRPNDGTGSCGPVSPNGAYGIKGFSFKYGNGVWIGRTKSTNSRSGFEMIWDPNGW
TGTDSNFSVKQDIVAITDWSGYSGSFVQHPELTGLDCIRPCFWVELIRGRPKESTIWTSG
SSISFCGVNSDTVSWSWPDGAE
>A1EEJ6|A/chicken/Guangxi/4989/2005
MNPNQKIITIGSICMVIGIVSLMLQIGNMISIWVSHSIQTGNQHQAEPIRNTNFLTENAV
ASVTLAGNSSLCPIRGWAVHSKDNSIRIGSKGDVFVIREPFISCSHLECRTFFLTQGALL
NDKHSNGTVKDRSPHRTLMSCPVGEAPSPYNSRFESVAWSASACHDGTSWLTIGISGPDN
GAVAVLKYNGIITDTIKSWRNNILRTQESECACVNGSCFTVMTDGPSNGQASYKIFKMEK
GKVVKSVELNAPNYHYEECSCYPDAGEIICVCRDNWHGSNRPWVSFNQNLEYQIGYICSG
VFGDNPRPNDGTGSCGPVSPNGAYGIKGFSFKYGNGVWIGRTKSTNSRSGFEMIWDPNGW
TGTDSNFSVKQDIVAITDWSGYSGSFVQHPELTGLDCIRPCFWVELIRGRPKESTIWTSG
SSISFCGVNSDTVSWSWPDGAE
>A1EEK6|A/goose/Guangxi/582/2006
MNPNQKIITIGSICMVIGIVSLMLQIGNMISIWVSHSIQTGNQHQAEPIRNTKFLTENAV
ASVTLAGNSSLCPIRGWAVHSKDNSIRIGSKGDVFVIREPFISCSHLECRTFFLTQGALL
NDKHSNGTVKDRSPHRTLMSCPVGEAPSPYNSRFESVAWSASACHDGTSWLTIGISGPDN
GAVAVLKYNGIITDTIKSWRNNILRTQESECACVNGSCFTVMTDGPSNGQASYKIFKMEK
GKVVKSVELNAPNYHYEECSCYPDAGEIICVCRDNWHGSNRPWVSFNQNLEYQIGYICSG
VFGDNPRPNDGTGSCGPVSPNGAYGIKGFSFKYGNGVWIGRTKSTNSRSGFEMIWDPNGW
TGTDSNFSVKQDIVAITDWSGYSGSFVQHPELTGLDCIRPCFWVELIRGRPKESTIWTSG
SSISFCGVNSDTVSWSWPDGAELPFTIDK
>A1EEL6|A/duck/Shantou/13323/2005
MNPNQKIITIGSICMVIGLVSLMLQIGNMISIWVSHSIQTGNQHQAEPIRNTNFLTENAV
ASVTLAGNSSLCPIRGWAVHSKDNSIRIGSKGDVFVIREPFISCSHLECRTFFLTQGALL
NDKHSNGTVKDRSPHRTLMSCPVGEAPSPYNSRFESVAWSASACHDGTSWLTIGISGPDN
GAVAVLKYNGIITDTIKSWRNNILRTQESECACVNGSCFTVMTDGPSNGQASYKIFKMEK
GKVVKSVELNAPNYHYEECSCYPDAGEITCVCRDNWHGSNRPWVSFNQNLEYQIGYICSG
VFGDNPRPNDGTGSCGPVSPNGAYGIKGFSFKYGNGVWIGRTKSTNSRSGFEMIWDPNGW
TGTDNNFSVKQDIVAITDWSGYSGSFVQHPELTGLDCIRPCFWVELIRGRPKESTIWTSG
SSISFCGVNSDTVSWSWPDGAELPFT
>A1EEM4|A/duck/Hunan/5152/2005
MNPNQKIITIGSICMVIGIVSLMLQIGNMISIWVSHSIQTGNQHQAEPIRNTNFLTENAV
ASVTLAGNSSLCPIRGWAVHSKDNSIRIGSKGDVFVIREPFISCSHLECRTFFLTQGALL
NDKHSNGTVKDRSPHRTLMSCPVGEAPSPYNSRFESVAWSASACHDGTSWLTIGISGPDN
GAVAVLKYNGIITDTIKSWRNNILRTQESECACVNGSCFTVMTDGPSNGQASYKIFKMEK
GKVVKSVELNAPNYHYEECSCYPDAGEIICVCRDNWHGSNRPWVSFNQNLEYQIGYICSG
VFGDNPRPNDGTGSCGPVSPNGAYGIKGFSFKYGNGVWIGRTKSTNSRSGFEMIWDPNGW
TGTDSNFSVKQDIVAITDWSGYSGSFVQHPELTGLDCIRPCFWVELIRGRPKESTIWTSG
SSISFCGVNSDTVSWSWPDGAELPFTIDK
>A1EEP8|A/duck/Guangxi/2775/2005
MVIGIVSLMLQIGNMISIWVSHSIQTGNQHQAEPISNTNFLTEKAVASVILAGNSPLCPI
SGWAVHSKDNSIRIGSKGDVFVVREPFISCSHLECRTFFLTQGALLNDKHSNGTVKDRSP
HRTLMSCPVGEAPSPYNSRFESVAWSASACHDGTSWLTIGISGPDNGAVAVLKYNGIITD
TIKSWRNNILRTQESECACVNGSCFTVMTDGPSNGQASYKIFKMEKGKVVKSVELDAPNY
HYEECSCYPDAGEITCVCRDNWHGSNRPWVSFNQNLEYQIGYICSGVFGDNPRPNDGTGS
CGPVFPNGAYGVKGFSFKYGNGVWIGRTKSTNSRSGFEMIWDPNGWTGTDSSFSVKQDIV
AITDWSGYSGSFVQHPELTGLNCIRPCFWVELIRGRPKESTIWTSGSSISFCGVNSDTVG
WSWPDGAELPFTIDK
>A1EEQ6|A/goose/Guangxi/3714/2005
MVIGIVSLMLQIGNMISIWVSHSIQTGNQNQVEPISNTNFLTEKAVASVTLAGNSSLCPI
RGWAVHSKDNSIRIGSKGDVFVIREPFISCSHLECRTFFLTQGALLNDKHSNGTVKDRSP
HRTLMSCPVGEAPSPYNSRFESVAWSASACHDGTSWLTIGISGPDNGAVAVLKYNGIITD
TIKSWRNNILRTQESECACVNGSCFTVMTDGPSNGQASYKIFKMEKGKVVKSVELDAPNY
HYEECSCYPDAGEITCVCRDNWHGSNRPWVSFNQNLEYQIGYICSGVFGDNPRPNDGTGS
CGPVSSNGAYGVKGFSFKYGNGVWIGRTKSPNSRSGFEMIWDPNGWTETDSSFSVKQDIV
AITDWSGYSGSFVQHPELTGLDCIRPCFWVELIRGRPKESTIWTSGSSISFCGVNSDTVS
WSWPDGAELPFTIDK
>A1EEQ8|A/chicken/Guangxi/3791/2005
MVIGIVSLMLQIGNMISIWVSHSIQTGNQNQVEPISNTNFLTEKAVASVTLAGNSSLCPI
RGWAVHSKDNSIRIGSKGDVFVIREPFISCSHLECRTFFLTQGALLNDKHSNGTVKDRSP
HRTLMSCPVGEAPSPYNSRFESVAWSASACHDGTSWLTIGISGPDNGAVAVLKYNGMITD
TIKSWRNNILRTQESECACVNGSCFTVMTDGPSNGQASYKIFKMEKGKVIKSVELDAPNY
HYEECSCYPDAGEITCVCRDNWHGSNRPWVSFNQNLEYQIGYICSGVFGDNPRPNDGTGS
CGPVSPNGAYGVKGFSFKYGNGVWIGRTKSPNSRSGFEMIWDPNGWTETDSSFSVKQDIV
AITDWSGYSGSFVQHPELTGLDCIRPCFWVELIRGRPKESTIWTSGSSISFCGVNSDTVS
WSWPDGAELPFTIDK
>A1EER6|A/duck/Yunnan/4400/2005
MNPNQKIITIGSICMVIGIVSLMLQIGNMISIWVSHSIQTGNQNQVEPISNTNFLTEKAV
ASVTLAGNSSLCPIRGWAVHSKDNSIRIGSKGDVFVIREPFISCSHLECRTFFLTQGALL
NDKHSNGTVKDRSPHRTLMSCPVGEAPSPYNSRFESVAWSASACHDGTSWLTIGISGPDN
GAVAVLKYNGMITDTIKSWRNNILRTQESECACVNGSCFTVMTDGPSNGQASYKIFKMEK
GKVVKSVELDAPNYHYEECSCYPDAGEITCVCRDNWHGSNRPWVSFNQNLEYQIGYICSG
VFGDNPRPNDGTGSCGPVSPNGAYGVKGFSFKYGNGVWIGRTKSPNSRSGFEMIWDPNGW
TETDSSFSVKQDIVAITDWSGYSGSFVQHPELTGLDCIRPCFWVELIRGRPKESTIWTSG
SSISFCGVNSDTVSWSWPDGAELPFTIDK
>A1EET0|A/goose/Guiyang/3422/2005
MNPNQKIITIGSICMVIGIVSLMLQIGNMISIWVSHSIQTGNQHQVGPISNTNFLTEKAV
ASVTLAGNSSLCPIRGWAVHSKDNSIRIGSKGDVFVIREPFISCSHLECRTFFLTQGALL
NDKHSNGTVKDRSPHRTLMSCPVGEAPSPYNSRFESVAWSASACHDGTSWLTIGISGPDN
GAVAVLKYNGMITDTIKSWRNNILRTQESECACVNGSCFTVMTDGPSNGQASYKIFKMEK
GKVVKSVELDAPNYHYEECSCYPDAGEITCVCRDNWHGSNRPWVSFNQNLEYQIGYICSG
VFGDNPRPNDGTGSCGPVSPNGAYGVKGFSFKYGNGVWIGRTKSPNSRSGFEMIWDPNGW
TETDSSFSVKQDIVAITDWSGYSGSFVQHPELTGLDCIRPCFWVELIRGRPKESTIWTSG
SSISFCGVNSDTVSWSWPDGAELPFTIDK
>A1EEU1|A/duck/Guiyang/1558/2006
MNPNQKIITIGSICMVIGIVSLMLQIGNMISIWVSHSIQTGNQHQAEPIRNTNFLTENAV
ASVTLAGNSSLCPIRGWAVHSKDNSIRIGSKGDVFVIREPFISCSHLECRTFFLTQGALL
NDKHSNGTVKDRSPHRTLMSCPVGEAPSPYNSRFESVAWSASACHDGTSWLTIGISGPDN
GAVAVLKYNGIITDTIKSWRNNILRTQESECACVNGSCFTVMTDGPSNGQASYKIFKMEK
GKVVKSVELNAPNYHYEECSCYPDAGEITCVCRDNWHGSNRPWVSFNQNLEYQIGYICSG
VFGDNPRPNDGTGSCGPVSPNGAYGIKGFSFKYGNGVWIGRTKSTNSRSGFEMIWDPNGW
TGTDSDFSVKQDIVAITDWSGYSGSFVQHPELTGLDCIRPCFWVELIRGRPKESTIWTSG
SSISFCGVNSDTVSWSWPDGAELPFTIDK
>A1EEV9|A/duck/Guangxi/1830/2006
MNPNQKIITIGSICMVIGIVSLMLQIGNMISIWVSHSIQTGNLNQVEPISNTNFLTEKAV
ASVTLAGNSSLCPIRGWAIHSKDNSIRIGSKGDVFVIREPFISCSHLECRTFFLTQGALL
NDKHSNGTVKDRSPHRTLMSCPVGEAPSPYNSRFESVAWSASACHDGTSWLTIGISGPDN
GAVAVLKYNGIITDTIKSWRNNILRTQESECACVNGSCFTVMTDGPSNGQASYKIFKMEK
GKVIKSVELDAPNYHYEECSCYPDAGEITCVCRDNWHGSNRPWVSFNQNLEYQIGYICSG
VFGDNPRPNDGTGSCGPVSPNGAYGVKGFSFKYGNGVWIGRTKSPNSRGGFEMIWDPNGW
SETDSSFSVKQDIVAITDWSGYSGSFVQHPELTGLDCIRPCFWVELIRGRPKESTIWTSG
SSISFCGVNSDTVSWSWPDGAELPFTIDK
>A1EEW0|A/goose/Guangxi/1898/2006
MNPNQKIITIGSICMVIGIVSLMLQIGNMISIWVSHSIQTGNLNQVEPISNTNFLTEKAV
ASVTLAGNSSLCPIRGWAIHSKDNSIRIGSKGDVFVIREPFISCSHLECRTFFLTQGALL
NDKHSNGTVKDRSPHRTLMSCPVGEAPSPYNSRFESVAWSASACHDGTSWLTIGISGPDN
GAVAVLKYNGIITDTIKSWRNNILRTQESECACVNGSCFTVMTDGPSNGQASYKIFKIEK
GKVIKSVELDAPNYHYEECSCYPDAGEITCVCRDNWHGSNRPWVSFNQNLEYQIGYICSG
VFGDNPRPNDGTGSCGPVSPNGAYGVKGFSFKYGNGVWIGRTKSPNSRSGFEMIWDPNGW
SETDSSFSVKQDIVAITDWSGYSGSFVQHPELTGLDCIRPCFWVELIRGRPKESTIWTSG
SSISFCGVNSDTVSWSWPDGAELPFTIDK
>Q6J8D8|A/Ck/HK/31.4/02 
MNPNQKIITIGSICMAIGIVSLMLQIGNIISIWVSHSIQTGNQHQAEPCNQSIITYENNT
WVNQTYVNINNTNFLTEKAVASVTLAGNSSLCPISGWAVYSKDNGIRIGSKGDVFVIREP
FISCSHLECRTFFLTQGALLNDKHSNGTVKDRSPYRTLMSCPVGEAPSPYNSRFESVAWS
ASACHDGTSWLTIGISGPDNGAVAVLKYNGIITDTIKSWRNNILRTQESECACVNGSCFT
VMTDGPSNGQASYKIFKIEKGKVVQSVELNAPNYHYEECSCYPDAGEITCVCRDNWHGSN
RPWVSFNQNLEYQIGYICSGVFGDNPRPNDGTGSCGPVSPNGAYGIKGFSFKYGNGVWIG
RTKSTNSRSGFEMIWDPN
>Q807U3|A/Chicken/HongKong/YU822.2/2001
MNPNQKIITIGSICMVIGIVSLMLQIGNIISIWVSHSIQTGNQHQAEPIGNTNFLTEKAV
ASVTLAGNSSLCPISGWAVHSKDNGIRIGSKGDVFVIREPFISCSHLECRTFFLTQGALL
NDKHSNGTVKDRSPHRTLMSCPVGEAPSPYNSRFESVAWSASACHDGTSWLTIGISGPDN
GAVAVLKYNGIITDTIKSWRNNILRTQESECACVNGSCFTVMTDGPSNGQASYKIFKMEK
GKVVKSVELDAPNYHYEECSCYPDAGEITCVCRDNWHGSNRPWVSFNQNLEYQIGYICSG
VFGDNPRPNDGTGSCGPVSPNGAYGVKGFSFKYGNGVWIGRTKSTNSRSGFEMIWDPNGW
TGTDSSFSVKQDIVAITDWSGYSGSFVQHPELTGLDCIRPCFWVELIRGRPKESTIWTSG
SSISFCGVNSDTVGWSWPDGAELPFTIDK
>Q807U7|A/Chicken/HongKong/FY150/2001
MNPNQKIITIGSICMVIGIVSLMLQIGNIISIWVSHSIQTGNQHQAEPCNQSIITYENNT
WVNQTYVNISNTNLLTEKAVASVTLAGNSSLCPISGWAVYSKDNGIRIGSKGDVFVIREP
FISCSHLECRTFFLTQGALLNDKHSNGTVKDRSPYRTLMSCPVGEAPSPYNSRFESVAWS
ASACHDGTSWLTIGISGPDNGAVAVLKYNGIITDTIKSWRNNILRTQESECACVNGSCFT
VMTDGPSNGQASYKIFKIEKGKVVKSVELNAPNYHYEECSCYPDAGEITCVCRDNWHGSN
RPWVSFNQNLEYQIGYICSGVFGDNPRPNDGTGSCGPVSPNGAYGIKGFSFKYGNGVWIG
RTKSTNSRSGFEMIWDPNGWTGTDSNFSVKQDIVAITDWSGYSGSFVQHPELTGVDCIRP
CFWVELIRGRPKESTIWTSGSSISFCGVNSDTVGWSWPDGAELPFTIDK
>Q809T9|A/Chicken/Hong Kong/879.1/01 
MNPNQKIITIGSICMVIGIVSLMLQIGNIISIWVSHSIQTGNQHQAEPIGNTNFLTEKAV
ASVTLAGNSSLCPISGWAVHSKDNGIRIGSKGDVFVIREPFISCSHLECRTFFLTQGALL
NDKHSNGTVKDRSPHRTLMSCPVGEAPSPYNSRFESVAWSASACHDGTSWLTIGISGPDN
GAVAVLKYNGIITDTIKSWRNNILRTQESECACVNGSCFTVMTDGPSNGQASYKIFKMEK
GKVVKSVELDAPNYHYEECSCYPDAGEITCVCRDNWHGSNRPWVSFNQNLEYQIGYICSG
VFGDNPRPNDGTGSCGPVSPNGAYGVKGFSFKYGNG
>A1EEG3|A/Japanese white-eye/Hong Kong/1038/2006
MNPNQKIITIGSTCMVIGIVSLMLQIGNMISLWVSHSIQTGNQHQVEPISNTNFLTGKAV
ASVTLAGNSSLCPIRGWAVHSKDNSIRIGSKGDVFVIREPFISCSHLECRTFFLTQGALL
NDKHSNGTVKDRSPHRTLMSCPVGEAPSPYNSRFESVAWSASACHDGTSWLTIGISGPDN
GAVAVLKYNGMITDTIKSWRNNILRTQESECACVNGSCFTVMTDGPSNGQASYKIFKMEK
GRVVKSVELDAPNYHYEECSCYPDAGEITCVCRDNWHGSNRPWVSFNQNLEYQIGYICSG
VFGDNPRPNDGTGSCGPVSPNGAYGVKGFSFKYGNGVWIGRTKSPNSRSGFEMIWDPNGW
TETDSSFSVKQDIVAITDWSGYSGSFVQHPELTGLDCIRPCFWVELIRGRPKESTIWTSG
SSISFCGVNSDTVSWSWPDGAELPFT
>A1EEH3|A/chicken/Hong Kong/282/2006
MNPNQKIITIGSICMVIGIVSLMLQIGNMISIWVSHSIQTGNQHQAEPIRNTNFLTENAV
ASVTLAGNSSLCPIRGWAVHSKDNSIRIGSKGDVFVIREPFISCSHLECRTFFLTQGALL
NDKHSNGTVKDRSPHRTLMSCPIGEAPSPYNSRFESVAWSASACHDGTSWLTIGISGPDN
GAVAVLKYNGIITDTIKSWRNNILRTQESECACVNGSCFTVMTDGPSNGQASYKIFKMEK
GKVVKSVELNAPNYHYEECSCYPDAGEIICVCRDNWHGSNRPWVSFNQNLEYQIGYICSG
VFGDNPRPNDGTGSCGPVSPNGAYGIKGFSFKYGNGVWIGRTKSTNSRSGFEMIWDPNGW
TGTDSDFSVKQDIVAITDWSGYSGSFVQHPELTGLDCIRPCFWVELIRGRPKESTIWTSG
SSISFCGVNSDTVSWSWPDGAELPFTIDK
>A1EEH9|A/duck/Guiyang/2231/2005
MNPNQKIITIGSICMIIGIVSLVLQIGNIISIWVSHSIQTGNQHQAEPISNTNFLTEKAV
ASVILAGNSSLCPISGWAVHSKDNSIRIGSKGDVFVIREPFISCSHLECRTFFLTQGALL
NDKHSNGTVKDRSPHRTLMSCPVGEAPSPYNSRFESVAWSASACHDGTSWLTIGISGPDN
GAVAVLKYNGIITDTIKSWRNNILRTQESECACVNGSCFTVMTDGPSNGQASYKIFKIEK
GKVVKSVELDAPNYHYEECSCYPDAGEITCVCRDNWHGSNRPWVSFNQNLEYQIGYICSG
VFGDTPRPNDGTGSCGPVSPNGAYGVKGFSFKYGNGVWIGRTKSTNSRSGFEIVWDPNGW
TETDSSFSVKQDLVAITDWSGYSGSFVQHPELTGLDCIRPCFWVELIRGRPKESTIWTSG
SSISFCGVNSDTVGWSWPDGAELPFTIDK
>A1EEI3|A/chicken/Guiyang/2147/2005
MNPNQKIITIGSICMVIGIVSLMLQIGNMISIWVSHSIQTGNQNQVEPISNTNFLTEKAV
ASVTLAGNSSLCPIRGWAVHSKDNSIRIGSKGDVFVIREPFISCSHLECRTFFLTQGALL
NDKHSNGTVKDRSPHRTLMSCPVGEAPSPYNSRFESVAWSASACHDGTSWLTIGISGPDN
GAVAVLKYNGMITDTIKSWRNNILRTQESECACVNGSCFTVMTDGPSNGQASYKIFKMEK
GKVVKSVELDAPNYHYEECSCYPDAGEITCVCRDNWHGSNRPWVSFNQNLEYQIGYICSG
VFGDNPRPNDGTGSCGPVSPNGAYGVKGFSFKYGNGVWIGRTKSPNSRSGFEMIWDPNGW
TETDSSFSVKQDIVAITDWSGYSGSFVQHPELTGLDCIRPCFWVELIRGRPKESTIWTSG
SSIAFCGVNSDTVSWSWPDGAELPFTID
>A1EEM3|A/duck/Hunan/5106/2005
MNPNQKIITIGSICMVIGIVSLMLQIGNMISIWVSHSIQTGNQHQAEPIRNTNFLTENAV
ASVTLAGNSSLCPIRGWAVHSKDNSIRIGSKGDVFVIREPFISCSHLECRTFFLTQGALL
NDKHSNGTVKDRSPHRTLMSCPVGEAPSPYNSRFESVAWSASACHDGTSWLTIGISGPDN
GAVAVLKYNGIITDTIKSWRNNILRTQESECACVNGSCFTVMTDGPSNGQASYKIFKMEK
GKVVKSVELNAPNYHYEECSCYPDAGEIICVCRDNWHGSNRPWVSFNQNLEYQIGYICSG
VFGDNPRPNDGTGSCGPVSPNGAYGIKGFSFKYGNGVWIGRTKSTNSRSGFEMIWDPNGW
TGTDSNFSVKQDIVAITDWSGYSGSFVQHPELTGLDCIRPCFWVELIRGRPKESTIWTSG
SSISFCGVNSDTVSWSWPDGAELPFTIDK
>A1EEN0|A/duck/Fujian/9651/2005
MNPNQKIITIGSICMVIGIVSLMLQIGNMISIWVSHSIQTGNQHQAEPIRNTNFLTENAV
ASVTLAGNSSLCPIRGWAVHSKDNSIRIGSKGDVFVIREPFISCSHLECRTFFLTQGALL
NDKHSNGTVKDRSPHRTLMSCPVGEAPSPYNSRFESVAWSASACHDGTSWLTIGISGPDN
GAVAVLKYNGIITDTIKSWRNNILRTQESECACVNGSCFTVMTDGPSNGQASYKIFKMEK
GKVVKSVELNAPNYHYEECSCYPDAGEITCVCRDNWHGSNRPWVSFNQNLEYQIGYICSG
VFGDNPRPNDGTGSCGPVSPNGAYGIKGFSFKYGNGVWIGRTKSTNSRSGFEMIWDPNGW
TGTDSNFSVKQDIVAITDWSGYSGSFVQHPELTGLDCIRPCFWVELIRGRPKESTIWTSG
SSISFCGVNSDTVSWSWPDGAELPFTIDK
>A1EEN1|A/duck/Fujian/9713/2005
MNPNQKIITIGSICMVIGIVSLMLQIGNMISIWVSHSIQTGNQHQAEPIRNTNFLTENAV
ASVTLAGNSSLCPIRGWAVHSKDNSIRIGSKGDVFVIREPFISCSHLECRTFFLTQGALL
NDKHSNGTVKDRSPHRTLMSCPVGEAPSPYNSRFESVAWSASACHDGTSWLTIGISGPDN
GAVAVLKYNGIITDTIKSWRNNILRTQESECACVNGSCFTVMTDGPSNGQASYKIFKMKK
GKVVKSVELNAPNYHYEECSCYPDAGEITCVCRDNWHGSNRPWVSFNQNLEYQIGYICSG
VFGDNPRPNDGTGSCGPVSPNGAYGIKGFSFKYGNGVWIGRTKSTNSRSGFEMIWDPNGW
TGTDSNFSVKQDIVAITDWSGYSGSFVQHPELTGLDCIRPCFWVELIRGRPKESTIWTSG
SSISFCGVNSDTVSWSWPDGAELPFTIDK
>A1EEN4|A/chicken/Fujian/10313/2005
MNPNQKIITIGSICMVIGIVSLMLQIGNMISIWVSHSIQTGNQHQAEPIRNTNFLTENAV
ASVTLAGNSSLCPIRGWAVHSKDNSIRIGSKGDVFVIREPFISCSHLECRTFFLTQGALL
NDKHSNGTVKDRSPHRTLMSCPVGEAPSPYNSRFESVAWSASACHDGTSWLTIGISGPDN
GAVAVLKYNGIITDTIKSWRNNILRTQESECACVNGSCFTVMTDGPSNGQASYKIFKMEK
GKVVKSVELNAPNYHYEECSCYPDAGEITCVCRDNWHGSNRPWVSFNQNLEYQIGYICSG
VFGDNPRPNDGTGSCGPVSPNGAYGIKGFSFKYGNGVWIGRTKSTNSRSGFEMIWDPNGW
TGTDSNFSVKQDIVAITDWSGYSGSFVQHPELTGLDCIRPCFWVELIRGRPKESTIWTSG
SSISFCGVNSDTVSWSWPDGAELPFTIDK
>A1EEP0|A/duck/Fujian/12032/2005
MNPNQKIITIGSICMVIGIVSLMLQIGNMISIWVSHSIQTGNQHQAEPIRNTNFLTENAV
ASVTLAGNSSLCPIRGWAVHSKDNSIRIGSKGDVFVIREPFISCSHLECRTFFLTQGALL
NDKHSNGTVKDRSPHRTLMSCPVGEAPSPYNSRFESVAWSASACHDGTSWLTIGISGPDN
GAVAVLKYNGIITDTIKSWRNNILRTQESECACVNGSCFTVMTDGPSNGQASYKIFKMEK
GKVVKSVELNAPNYHYEECSCYPDAGEITCVCRDNWHGSNRPWVSFNQNLEYQIGYICSG
VFGDNPRPNDGTGSCGPVSPNGAYGIKGFSFKYGNGVWIGRTKSINSRSGFEMIWDPNGW
TGTDSNFSVKQDIVAITDWSGYSGSFVQHPELTGLDCIRPCFWVELIRGRPKESTIWTSG
SSISFCGVNSDTVSWSWPDGAELPFTIDK
>A1EEP2|A/duck/Fujian/668/2006
MNPSQKIITIGSICMVIGIVSLMLQIGNMISIWVSHSIQTGNQHQAEPIRNANFLTENAV
ASVTLAGNSSLCPVRGWAVHSKDNSIRIGSKGDVFVIREPFISCSHLECRTFFLTQGALL
NDKHSNGTVKDRSPHRTLMSCPVGEAPSPYNSRFESVAWSASACHDGTSWLTIGISGPDN
GAVAVLKYNGIITDTIKSWRNNILRTQESECACVNGSCFTVMTNGPSNGQASYKIFKMKK
GKVVKSVELNAPNYHYEECSCYPDAGEITCVCRDNWHGSNRPWVSFNQNLEYQIGYVCSG
VFGDNPRPNDGTGSCGPVSPNGAYGIKGFSFKYGNGVWIGRTKSTNSRSGFEMIWDPNGW
TETDSNFSVKQDIVAITDWSGYSGSFVQHPELTGLDCIRPCFWVELIRGRPKESTIWTSG
SSISFCGVNSDTVSWSWPDGAE
>A1EEP6|A/goose/Guangxi/532/2006
MNPNQKIITIGSICMVIGIVSLMLQIGNMISIWVNHSSQTGNQHQAEPIRNTNFLTENTV
ASVTLAGNSSLCPIRGWAVHSKDNSIRIGSKGDVFVIREPFISCSHLECRTFFLTQGALL
NDKHSNGTVKDRSPHRTLMSCPVGEAPSPYNSRFESVAWSASACHDGTSWLTIGISGPDN
GAVAVLKYNGIITDTIKSWRNNILRTQESECACVNGSCFTVMTDGPSNGQASYKIFKMEK
GKVVKSVELNAPNYHYEECSCYPDAGEITCVCRDNWHGSNRPWVSFNQNLEYQIGYICSG
VFGDNPRPNDGTGSCGPVSPNGAYGIKGFSFKYGNGVWIGRTKSTNSRSGFEMIWDPNGW
TGTDSNFSVKQDIVAITDWSGYSGSFVQHPELTGLDCIRPCFWVELIRGRPKESTIWTSG
SSISFCGVNSDTVSWSWPDGAELPFTIDK
>A1EEQ3|A/goose/Guangxi/3316/2005
MVIGIVSLMLQIGNMISIWVSHSIQTGNQHQVEPISNTNFLTEKAVASVTLAGNSSLCPI
RGWAVHSKDNSIRIGSKGDVFVIREPFISCSHLECRTFFLTQGALLNDKHSNGTVKDRSP
HRTLMSCPVGEAPSPYNSRFESVAWSASACHDGTSWLTIGISGPDDGAVAVLKYNGIITD
TIKSWRNNILRTQESECACVNGSCFTVMTDGPSNGQASYKVFKMEKGKVVKSVELDAPNY
HYEECSCYPDAGEITCVCRDNWHGSNRPWVSFNQNLEYQMGYICSGVFGDNPRPNDGTGS
CGPVSPDGAYGVKGFSFKYGNGVWIGRTKSPNSRSGFEMIWDPNGWTETDSSFSVKQDIV
AITDWSGYSGSFVQHPELTGLDCIRPCFWVELIRGRPKESTIWTSGSSISFCGVNSDTVS
WSWPDGAELPFTIDK
>A1EER1|A/duck/Guangxi/4184/2005
MNPNQKIITIGSICMVIGIVSLMLQIGNMISIWVSHSIQTGNQNQVEPISNTNFLTEKAV
ASVTLAGNSSLCPIRGWAVHSKDNSIRIGSKGDVFVIREPFISCSHLECRTFFLTQGALL
NDKHSNGTVKDRSPHRTLMSCPVGEAPSPYNSRFESVAWSASACHDGTSWLTIGISGPDN
GAVAVLKYNGIITDTIKSWRNNILRTQESECACVNGSCFTVMTDGPSNGQASYKIFKMEK
GKVVKSVELDAPNYHYEECSCYPDAGEITCVCRDNWHGSNRPWVSFNQNLEYQIGYICSG
VFGDNPRPNDGTGSCGPVSSNGAYGVKGFSFKYGNGVWIGRTKSPNSRSGFEMVWDPNGW
TETDSSFSVKQDIVAITDWSGYSGSFVQHPELTGLDCIRPCFWVELIRGRPKESTIWTSG
SSISFCGVNSDTVSWSWPDGAELPFTIDK
>A1EER2|A/duck/Guangxi/4196/2005
MNPNQKIITIGSICMVIGIVSLMLQIGNMISIWVSHSIQTENQNQVEPISNTNFLTEKAV
ASVTLAGNSSLCPIRGWAVHSKDNSIRIGSKGDVFVIREPFISCSHLECRTFFLTQGALL
NDKHSNGTVKDRSPHRTLMSCPVGEAPSPYNSRFESVAWSASACHDGTSWLTIGISGPDN
GAVAVLKYNGIITDTIKSWRNNILRTQESECACVNGSCFTVMTDGPSNGQASYKIFKMEK
GKVVKSVELDAPNYHYEECSCYPDAGEITCVCRDNWHGSNRPWVSFNQNLEYQIGYICSG
VFGDNPRPNDGTGSCGPVSSNGAYGVKGFSFKYGNGVWIGRTKSPNSRSGFEMIWDPNGW
TETDSSFSVKQDIVAITDWSGYSGSFVQHPELTGLDCIRPCFWVELIRGRPKESTIWTSG
SSISFCGVNSDTVSWSWPDGAELPFTI
>A1EES2|A/duck/Yunnan/6332/2005
MNPNQKIITIGSICMVIGIVSLMLQIGNMISIWVSHSIQTGNQNQGEPISNTNFLTEKAV
ASVTLAGNSSLCPIRGWAVHSKDNGIRIGSKGDVFVIREPFISCSHLECRTFFLTQGALL
NDKHSNGTVKDRSPHRTLMSCPVGEAPSPYNSRFESVAWSASACHDGTSWLTIGISGPDN
GAVAVLKYNGIITDTIKSWRNNILRTQESECACVNGSCFTVMTDGPSNGQASYKIFKMEK
GKVVKSVELDAPNYHYEECSCYPDAGEITCVCRDNWHGSNRPWVSFNQNLEYQIGYICSG
VFGDNPRPNDGTGSCGPVSPNGAYGVKGFSFKYGNGVWIGRTKSPNSRSGFEMVWDPNGW
TETDSSFSVKQDIVAITDWSGYSGSFVQHPELTGLDCIRPCFWVELIRGRPKESTIWTSG
SSISFCGVNSDTVSWSWPDGAELPFTIDK
>A1EET4|A/goose/Shantou/239/2006
MNPNQKITTIGSICMSIGIVSLMLQIGNIISIWVSHSIQTGNQHQAESCNQSIITYENNT
WVNQTYVNISNTNFLTEKVVASVTLAGNSSLCPISGWAVYSKDNGIRIGSKGDVFVIREP
FISCSHLECRTFFLTQGALLNDKHSNGTVKDRSPHRTLMSCPVGEAPSPYNSRFESVAWS
ASACHDGISWLTIGISGPDNGAVAVLKYNGIITDTIKSWRNNILRTQESECACVNGSCFT
VMTDGPSNGQASYKIFRIEKGKVVKSAELNAPNYHYEECSCYPDAGEITCVCRDNWHGSN
RPWVSFNQNLEYQIGYICSGVFGDNPRPSDGAGSCGPVSPKGAYGIKGFSFRYGNGVWIG
RTKSTTSRSGFEMIWDPNGWTETDSNFSVKQDIVAITEWSGYSGSFVQHPELTGLDCIRP
CFWVELIRGRPKESTIWTSGSSISFCGVNSDTVGWSWPDGAE
>A1EET6|A/chicken/Guiyang/3923/2005
MNPNQKIITIGSICMVIGIVSLMLQIGNMISIWVSHSIQTGNQHQAEPIRNANFLTENAV
ASVTLAGNSSLCPVRGWAVHSKDNSIRIGSKGDVFVIREPFISCSHLECRTFFLTQGALL
NDKHSNGTVKDRSPHRTLMSCPVGEAPSPYNSRFESVAWSASACHDGTSWLTIGISGPDN
GAVAVLKYNGIITDTIKSWRNNILRTQESECACVNGSCFTVMTDGPSNGQASYKIFKMEK
GKVVKSAELNAPNYHYEECSCYPDAGEITCVCRDNWHGSNRPWVSFNQNLEYQIGYICSG
VFGDNPRPNDGTGSCGPVSPNGAYGIKGFSFKYGNGVWIGRTKSTNSRSGFEMIWDPNGW
TETDSNFSVKQDIVAITDWSGYSGSFVQHPELTGLDCIRPCFWVELIRGRPKESTIWTSG
SSISFCGVNSDTVSWSWPDGAELPFTIDK
>Q2HPK1|A/common pochard/France/06167/2006
SCSHLECRTFFLTQGALLNDKHSNGTVKDRSPHRTLMSCPVGEAPSPYNSRFESVAWSAS
ACHDGTSWLTIGISGPDNGAVAVLKYNGIITDTIKSWRNNILRTQESECACVNGSCFTVM
TDGPSSGQASYKIFKMEKGKVVKSVELDAPNYHYEECSCYPDAGEIICVCRDNWHGSNRP
WVSFNQNLEYQIGYICSGVFGDNPRPNDGTGSCSPVSPNGAYGVKGFS
>Q5H895|A/chicken/Yamaguchi/7/2004
MNPNQKIITIGSICMVIGIVSLMLQVGNMISIWVSHSIQTGNQRQAEPISNTKFLTEKAV
TSVTLAGNSSLCPISGWAVHSKDNSIRIGSKGDVFVIREPFISCSHLECRTFFLTQGALL
NDKHSNGTVKDRSPHRTLMSCPVGEAPSPYNSRFESVAWSASACHDGTSWLTIGISGPDN
GAVAVLKYNGIITDTIKSWRNNILRTQESECACVNGSCFTVMTDGPSNGQASYKIFKMEK
GKVVKSVELDAPNYHYEECSCYPDAGEITCVCRDNWHGSNRPWVSFNQNLEYQIGYICSG
VFGDNPRPNDGTGSCGPVSPNGAYGVKGFSFKYGNGVWIGRTKSTNSRSGFEMIWDPNGW
TGTDSSFSVKQDIVAITDWSGYSGSFVQHPELTGLDCIRPCFWVELIRGRPKESTIWTSG
SSISFCGVNSDTVGWSWPDGAELPFTIDK
>Q5IWQ5|A/chicken/Yichang/lung-1/04
VSHSIQTGNQHQAEPCNQSIITYENNTWVNQTYVNISNTNFLTEKAVASVTLAGNSSLCP
ISGWAVYSKDNGIRIGSKGDVFVIREPFISCSHLECRTFFLTQGALLNDKHSNGTVKDRS
PHRTLMSCPVGEAPSPYNSRFESVAWSASACHDGTSWLTIGISGPDNGAVAVLKYNGIIT
DTIKSWRNNILRTQESECACVNGSCFTVMTDGPSNGQASYKIFRIEKGKVVKSAELNAPN
YHYEECSCNPDAGEITCVCRDNWHGSNRPWVSFNQNLEYQIGYICSGVFGDNPRPNDGTG
SCGPVSPNGAYGIKGFSFKYGNGVWIGRTKSTNSRSGFEMIWDPNGWTGTDSNFSVRQDI
VAITDWSGYSGSFVQHPELTGLDCIRPCFWVELIRGRPKESTIWTSGSSIS
>Q3C234|A/blow fly/Kyoto/93/2004
MNPNQKIITIGSICMVIGIVSLMLQVGNMISIWVSHSIQTGNQRQAEPISNTKFLTEKAV
TSVTLAGNSSLCPISGWAVHSKDNSIRIGSKGDVFVIREPFISCSHLECRTFFLTQGALL
NDKHSNGTVKDRSPHRTLMSCPVGEAPSPYNSRFESVAWSASACHDGTSWLTIGISGPDN
GAVAVLKYNGIITDTIKSWRNNILRTQESECACVNGSCFTVMTDGPSNGQASYKIFKMEK
GKVVKSVELDAPNYHYEECSCYPDAGEITCVCRDNWHGSNRPWVSFNQDLEYQIGYICSG
VFGDNPRPNDGTGSCGPVSPNGAYGVKGFSFKYGNGVWIGRTKSTNSRSGFEMIWDPNGW
TGTDSSFSVKQDIVAITDWSGYSGSFVQHPELTGLDCIRPCFWVELIRGRPKESTIWTSG
SSISFCGVNSDTVGWSWPDGAELPFTIDK
>Q4Z8M9|A/tiger/Thailand/CU-T8/04
MNPNKKIITIGSICMVTGMVSLMLQIGNLISIWVSHSIHTGNQHKAEPISNTNLLTEKTV
ASVKLAGNSSLCPINGWAVYSKDNSIRIGSKGDVFVIREPFISCSHLECRTFFLTQGALL
NDKHSNGTVKDRSPHRTLMSCPVGEAPSPYNSRFESVAWSASACHDGTSWLTIGISGPDN
GAVAVLKYNGIITDTIKSWRNNILRTQESECACVNGSCFTVMTDGPSNGQASHKIFKMEK
GKVVKSVELDAPNYHYEECSCYPDAGEITCVCRDNWHGSNRPWVSFNQNLEYQIGYICSG
VFGDNPRPNDGAGSCGPVSSNGAYGVKGFSFKYGNGVWIGRTKSTNSRSGFEMIWDPNGW
TETDSSFSVKQDIVAITDWSGYSGSFVQHPELTGLDCIRPCFWVELIRGRPKESTIWTSG
SSISFCGVNSDTVGWSWPDGAELPFTIDKS
>Q4Z8N0|A/tiger/Thailand/CU-T6/04
MNPNKKIITIGSICMVTGMVSLMLQIGNLISIWVSHSIHTGNQHKAEPISNTNLLTEKTV
ASVKLAGNSSLCPINGWAVYSKDNSIRIGSKGDVFVIREPFISCSHLECRTFFLTQGALL
NDKHSNGTVKDRSPHRTLMSCPVGEAPSPYNSRFESVAWSASACHDGTSWLTIGISGPDN
GAVAVLKYNGIITDTIKSWRNNILRTQESECACVNGSCFTVMTDGPSNGQASHKIFKMEK
GKVVKSVELDAPNYHYEECSCYPDAGEITCVCRDNWHGSNRPWVSFNQNLEYQIGYICSG
VFGDNPRPNDGAGSCGPVSSNGAYGVKGFSFKYGNGVWIGRTKSTNSRSGFEMIWDPNGW
TETDSSFSVKQDIVAITDWSGYSGSFVQHPELTGLDCIRPCFWVELIRGRPKESTIWTSG
SSISFCGVNSDTVGWSWPDGAELPFTIDK
>Q6J8D9|A/Dk/HK/821/02 
MNPNQKIITIGSICMVTGIVSLMLQIGNMISIWVSHSIHTGNQHQAEPISNTNFLTERAV
ASVTLAGNSSLCPISGWAVHSKDNSIRIGSKGDVFVIREPFISCSHLECRTFFLTQGALL
NDKHSNGTVKDRSPHRTLMSCPVGEAPSPYNSRFESVAWSASACHDGTSWLTIGISGPDN
GAVAVLKYNGIITDTIKSWRNNILRTQESECACVNGSCFTVMTDGPSNGQASYKIFKMEK
GKVVKSVELDAPNYHYEECSCYPDAGEITCVCRDNWHGSNRPWVSFNQNLEYQIGYICSG
VFGDNPRPNDGTGSCGPVSSNGAYGVKGFSYKYGNGVWIG
>Q6J8E4|A/HK/212/03 
MNPNQKITTIGSICMVIGIVSLMLQIGNIISIWVSHSIQTGNQHQAEPCNQSIITYENNT
WVNQTYVNISNTNFLTEKAVASVTLAGNSSLCPISGWAVYSKDNGIRIGSKGDVFVIREP
FISCSHLECRTFFLTQGALLNDKHSNGTVKDRSPHRTLMSCPVGEAPSPYNSRFESVAWS
ASACHDGTSWLTIGISGPDNGAVAVLKYNGIITDTIKSWRNNIMRTQESECACVNGSCFT
VMTDGPSNGQASYKIFRIEKGKVVKSAELNAPNYHYEECSCYPDAGEITCVCRDNWHGSN
RPWVSFNQNLEYRIGYICSGVFGDNPRPNDGTGSCGPVSPKGAYGIKGFSFKYGNGVWIG
RTKSTNSRSGFEMIWDPNGWTGTDSNFSVKQDIVAITDWSGYSGSFVQHPELTGLDCIRP
CFWVELIRGRPKESTIWTSGSSISFCGVNSDTVGWSWPDGAELPFTIDK
>Q4FB47|A/Duck/Hunan/191/2005
MNPNQKIITIGSICMVIGIVSLMLQIGNMISIWVSHSIQTGNQHQAKPISNTNFLTEKAG
ASVTLAGNSSLCPVSGWAVHSKDNSIRIGSKGDVFVIREPFISCSHLECRTFFLTQGALL
NDKHSNGTVKDRSPHRTLMSCPVGEAPSPYNSRFESVAWSASACHDGTSWLTIGISGPDN
GAVAVLKYNGIITDTIKSWRNNILRTQESECACVNGSCFTVMTDGPSHGQASYKIFKMEK
GKVVKSVELDAPNYHYEECSCYPDAGEITCVCRDNWHGSNRPWVSFNQNLEYQIGYICSG
VFGDNPRPSDGTGSCGPVSPNGAYGVKGFSFKYGNGVWIGRTKSTNSRSGFEMIWDPNGW
TGTDNSFSVKQDIVAITDWSGYSGSFVQHPELTGLDCIRPCFWVELIRGRPKESTIWTSG
SSISFCGVNSDTVGWSWPDGAELPF
>Q4FB59|A/Bar-headed Goose/Qinghai/75/2005
MNPNQKIITIGSICMVIGIVSLMLQIGNMISIWVSHSIQTGNQRQAEPISNTKFLTEKAV
ASVTLAGNSSLCPISGWAVYSKDNSIRIGSRGDVFVIREPFISCSHLECRTFFLTQGALL
NDKHSNGTVKDRSPHRTLMSCPVGEAPSPYNSRFESVAWSASACHDGTSWLTIGISGPDN
GAVAVLKYNGIITDTIKSWRNNILRTQESECACVNGSCFTVMTDGPSNGQASYKIFKMEK
GKVVKSVELDAPNYHYEECSCYPDAGEITCVCRDNWHGSNRPWVSFNQNLEYQIGYICSG
VFGDNPRPNDGTGSCGPVSPNGAYGVKGFSFKYGNGVWIGRTKSTNSRSGFEMIWDPNGW
TGTDSSFSVKQDIVAITDWSGYSGSFVQHPELTGLDCIRPCFWVELIRGRPKESTIWTSG
SSISFCGVNSDTVSWSWPDGAELPFTIDK
>Q2VW12|A/tree sparrow/Henan/3/2004
MNPNQKIITIGSICMVIGIVSLMLQIGTRISKRITHSIQTGSQQPDVPISNTKFLAEKAV
ASVTLAGNSSLCPISGWAVHSKDNGIRIGSKGDVFVIREPFISCSHLECRTFFLTQGALL
NDKHSNGTVKDRSPHRTLMSCPVGEAPSPYNSRFESVAWSASACHDGTSWLTIGISGPDN
GAVAVLKYNGIITDTIKSWRNNILRTQESECACVNGSCFTVMTDGPSNGQASYKIFRMEK
GKVVKSAELNAPNYHYEECSCYPDAGEITCVCRDNWHGSNRPWVSFNQNLEYQIGYICSG
VFGDNPRPNDGTGSCGPVSPNGAYGIKGFSFKYGNGVWIGRTKSTNSRSGFEMIWDPNGW
TGTDSNFSVRQDIVAITDWSGYSGSFVQHPEMTGLDCIRPCFWVELIRGRPKESTIWTSG
SSISFCGVNSDTVGWSWPDGAELPFTIDK
>Q4U343|A/chicken/Nakornsawan-2-02/2004
ISGPDNGAVAVLKYNGIITDTIKSWRNNILRTQESECACVNGSCFTVMTDGPSNGQASHK
IFKMEKGKVIKSVELDAPNYHYEECSCYPDAGEITCVCRDNWHGSNRPWVSFNQNLEYQI
GYICSGV
>Q4U350|A/chicken/Kamphaengphet-2-03/2004
ISGPDNGAVAVLKYNGIITDTIKSWRNNILRTQESECACVNGSCFTVMTDGPSNGQASHK
IFKMEKGKVVKSVELDAPNYHYEECSCYPDAGEITCVCRDNWHGSNRPWVSFNQNLEYQI
GYI
>Q4U362|A/duck/Nakornsawan-2-02/2004
ISGPDNGAVAVLKYNGIITDTIKSWRNNILRTQESECACVNGSCFTVMTDGPSNGQASHK
IFKMEKGKVVKSVELDAPNYHYEECSCYPDAGEITCVCRDNWHGSNRPWVSFNQNLEYQI
GYICS
>Q4U367|A/littlecuckoo-dove/Tak-2-01/2004
ISGPDSGAVAVLKYNGIITDTIKSWRNNILRTQESECACVNGSCFTVMTDGPSNGQASHK
IFKMEKGKVVKSVELDAPNYHYEECSCYPDAGEITCVCRDNWHGSNRPWVSFNQNLEYQI
GYICSGVFGDNPRPNDG
>Q4U372|A/chicken/Uthaithani-2-05/2004
ISGPDSGAVAVLKYNGIITDTIKSWRNNILRTQESECACVNGSCFTVMTDGPSNGQASHK
IFKMEKGKVVKSVELDAPNYHYEECSCYPDAGEITCVCRDNWHGSNRPWVSFNQNLEYQI
GYICS
>Q8QPK5|A/Duck/Hong Kong/ww461/2000
MNPNQKIITIGSICMVIGIVSLMLQIGNIISIWVSHSIQTGNQHQAEPCNQSIITYENNT
WVNQTYVNISNTNFLTEKAVASVTLAGNSSLCPISGWAVYSKDNGIRIGSKGDVFVIREP
FISCSHLECRTFFLTQGALLNDKHSNGTVKDRSPYRTLMSCPVGEAPSPYNSRFESVAWS
ASACHDGTSWLTIGISGPDSGAVAVLKYNGIITDTIKSWRNNILRTQESECACVNGSCFT
VMTDGPSNGQASYKIFKIEKGKVVKSVELNAPNYHYEECSCYPDAGEITCVCRDNWHGSN
RPWVSFNQNLEYKIGYICSGVFGDNPRPNDGTGSCGPVSPNGAYGVKGFSFKYGNGVWIG
RTKSTNSRSGFEMIWDPNGWTGTDSSFSVKQDIVAITDWSGYSGSFVQHPELTGLDCIRP
CFWVELIRGQPKESTIWTSGSSISFCGVNSDTVGWSWPDGAELPFTIDK
>Q8QPK6|A/Duck/Hong Kong/ww382/2000
MNPNQKIITIGSICMVIGIVSLMLQIGNIISIWVSHSIQTGNQHQAEPCNQSIITYENNT
WVNQTYVNISNTNFLTENAVASVTLAGNSSLCPISGWAVYSKDNGIRIGSKGDVFVIREP
FISCSHLECRTFFLTQGALLNDKHSNGTVKDRSPYRTLMSCPVGEAPSPYNSRFESVAWS
ASACHDGTSWLTIGISGPDSGAVAVLKYNGIITDTIKSWRNNILRTQESECACVNGSCFT
VMTDGPSNGQASYKIFKIEKGKVVKSVELNAPNYHYEECSCYPDAGEITCVCRDNWHGSN
RPWVSFNQNLEYKIGYICSGVFGDNPRPNDGTGSCGPVSPNGAYGVKGFSFKYGNGVWIG
RTKSTNSRSGFEMIWDPNGWTGTDSSFSVKQDIVAITDWSGYSGSFVQHPELTGLDCIRP
CFWVELIRGQPKESTIWTSGSSISFCGVNSDTVGWSWPDGAELPFTIDK
>Q8QPK9|A/Goose/Hong Kong/ww26/2000
MNPNQKIITIGSICMVIGIVSLMLQIGNIISIWVSHSIQTGNQHQAEPCNQSIITYENNT
WVNQTYVNISNTNFLTEKAVASVTLAGNSSLCPISGWAVYSKDNSIRIGSKGDVFVIREP
FISCSHLECRTFFLTQGALLNDKHSNGTVKDRSPYRTLMSCPVGEAPSPYNSRFESVAWS
ASACHDGTSWLTIGISGPDNGAVAVLKYNGIITDTIKSWRNNILRTQESECACVNGSCFT
VMTDGPSNGQASYKIFKIEKGKVVKSVELNAPNYHYEECSCYPDAGEITCVCRDNWHGSN
RPWVSFNQNLEYQIGYICSGVFGDNPRPNDGTGSCGPVSPNGAYGVKGFSFKYGNGVWIG
RTKSTNSRSGFEMIWDPNGWTGTDSSFSVKQDIVAITDWSGYSGSFVQHPELTGLDCIRP
CFWVELIRGRPKESTIWTSGSSISFCGVNSDTVGWSWPDGAELPFTIDK
>Q194U0|A/chicken/Krasnodar/01/2006
MNPNQKIITIGSICMVIGIVSLMLQIGNMISIWVSHSIQTGNQRQAEPISNTKFLTEKAV
ASVTLAGNSSLCPISGWAVYSKDNSIRIGSRGDVFVIREPFISCSHLECRTFFLTQGALL
NDKHSNGTVKDRSPYRTLMSCPVGEAPSPYNSRFESVAWSASACHDGTSWLTIGISGPDN
GAVAVLKYNGIITDTIKSWRNNVLRTQESECACVNGSCFTVMTDGPSNGQASYKIFKMEK
GKVVKSVELDAPNYHYEECSCYPDAGEITCVCRDNWHGSNRPWVSFNQNLEYQIGYICSG
VFGDNPRPNDGTGSCGPVSPNGAYGVKGFSFKYGNGVWIGRTKSTNSRSGFEMIWDPNGW
TGTDSNFSVKQDIVAITDWSGYSGSFVQHPELTGLDCIRPCFWVELIRGRPKESTIWTSG
SSIFFCGVNSDTVSWSWPDGAELPFTIDK
>Q807U9|A/Chicken/HongKong/NT873.3/2001
MNPNQKIITIGSICMVIGIVSLMLQIGNIISIWVSHSIQTGNQHQAEPCNQSIITYENNT
WVNQTYVNISNTNFLTEKAVASVTLAGNSSLCPISGWAVYSKDNGIRIGSKGDVFVIREP
FISCSHLECRTFFLTQGALLNDKHSNGTVKDRSPYRTLMSCPVGEAPSPYNSRFESVAWS
ASACHDGTSWLTIGISGPDNGAVAVLKYNGIITDTIKSWRNNILRTQESECACVNGSCFT
VMTDGPSNGQASYKIFKIEKGKVVKSVELNAPNYHYEECSCYPDAGEITCVCRDNWHGSN
RPWVSFNQNLEYQIGYICSGVFGDNPRPNDGTGSCGPVSPNGAYGIKGFSFKYGNGVWIG
RTKSTNSRSGFEMIWDPNGWTGTDSNFSVKQDIVAITDWSGYSGSFVQHPELTGVDCIRP
CFWVELIRGRPKESTIWTSGSSISFCGVNSDTVGWSWPDGAELPFTIDK
>Q809T2|A/Duck/Hong Kong/573.4/01 
MNPNQKIITIGSICMVIGIVSLMLQIGNIISIWVSHSIQIGNQHQAEPCNQSIITYENNT
WVNQTYVNISNTNFLTEKSVASVTLAGNSSLCPISGWAVYSKDNGIRIGSKGDVFVIREP
FISCSHLECRTFFLTQGALLNDKHSNGTVKDRSPYRTLMSCPVGEAPSPYNSRFESVAWS
ASACHDGTSWLTIGISGPDNGAVAVLKYNGIITDTIKSWRNNILRTQESECACVNGSCFT
VMTDGPSNGQASYKIFKIEKGKVVKSVELNAPNYHYEECSCYPDAGEIICVCRDNWHGSN
RPWVSFNQNLEYQIGYICSGVFGDNPRPNDGTGSCGPVSPNGAYGIKGFSFKYGNGVWIG
RT
>Q809T5|A/Chicken/Hong Kong/893.2/01 
MNPNQKIITIGSICMVIGIVSLMLQIGNIISIWVSHSIQTGNQHQAEPIGNTNFLTEKAV
ASVTLAGNSSLCPISGWAVHSKDNGIRIGSKGDVFVIREPFISCSHLECRTFFLTQGALL
NDKHSNGTVKDRSPHRTLMSCPVGEAPSPYNSRFESVAWSASACHDGTSWLTIGISGPDN
GAVAVLKYNGIITDTIKSWRNNILRTQESECACVNGSCFTVMTDGPSNGQASYKIFKMEK
GKVVKSVELDAPNYHYEECSCYPDAGEITCVCRDNWHGSNRPWVSFNQNLEYQIGYICSG
VFGDNPRPNDGTGSCGPVSPNGAYGVKGFSFKYGNGVWIGRTKSTNSR
>Q809U2|A/Chicken/Hong Kong/858.3/01 
MNPNQKIITIGSICMVIGIVSLMLQIGNIISIWVSHSIQTGNQHQAEPIGNTNFLTEKAV
ASVTLAGNSSLCPISGWAVHSKDNGIRIGSKGDVFVIREPFISCSHLECRTLFLTHGALL
NDKHSNGTVKDRSPHRTLMSCPVGEAPSPYNSRFESVAWSASACHDGTSWLTIGISGPDN
GAVAVLKYNGIITDTIKSWRNNILRTQESECACVNGSCFTVMTDGPSNGQASYKIFKMEK
GKVVKSVELDAPNYHYEECSCYPDAGEITCVCRDNWHGSNRPWVSFNQNLEYQIGYICSG
VFGDNPRPNDGTGSCGPVSPNGAYGVKGFSFKYGNGVWIGRTKSTNSRSGF
>Q809U7|A/Chicken/Hong Kong/715.5/01 
MNPNQKIITIGSICMVIGIVSLMLQIGNIISIWVSHSIQTGNQHQAEPCNQSIITYENNT
WVNQTYVNISNTNFLTEKAVASVTLAGNSSLCPISGWAVYSKDNGIRIGSKGDVFVIREP
FISCSHLECRTFFLTQGALLNDKHSNGTVKDRSPYRTLMSCPVGEAPSPYNSRFESVAWS
ASACHDGTSWLTIGISGPDNGAVAVLKYNGIITDTIKSWRNNILRTQESECACVNGSCFT
VMTDGPSNGQASYKIFKIEKGKVVKSVELNAPNYHYEECSCYPDAGEITCVCRDNWHGSN
RPWVSFNQNLEYQIGYICSGVFGDNPRPNDGTGSCGPVSPNGAYGIKGFSFKYGNGVWIG
RTKSTNSRSGFEMIWDPNG
>Q1HB20|A/Cygnus olor/Czech Republic/6719/2006
TIGSICMVIGIVSLXLQIGNMISIWISHSIQTGNQCQAEPISNTKFLTEKAVASVTLAGN
SSLCPISGWAVYSKDNSIRIGSRGDVFVIREPFISCSHLECRTFFLTQGALLNDKHSNGT
VKDRSPHRTLMSCPVGEAPSPYNSRFESVAWSASACHDGTSWLTIGISGPDNGAVAVLKY
NGIITDTIKSWRNNILRTQESECACVNGSCFTVMTDGPSSGQASYKIFKMEKGKVVKSVE
LDAPNYHYEECSCYPDAGEITCVCRDNWHGSNRPWVSFNQNLEYQIGYICSGVFGDNPRP
NDGTGSCGPVSPNGAYGVKGFSFKYGNGVWIGRTKSTNSRSGFEMIWDPNGWTGTDSSFS
VKQDIVAITDWSGYSGSFVQHPELTGLDCIRPCFWVELIRGRPKENTIWTSGSSISFCGV
NSDTIXWSWPD
>Q2VW10|A/tree sparrow/Henan/4/2004
MNPNQKIITIGSICMVIGIVSLMLQIGNIISIWVSHSIQTGNQHQAEPCNQSIITYENNT
WVNQTYVNISNTNFLTEKIVHSITLSGKSSLCPIKGWAAHSKDNGIRIGSKGDVFVIREP
FISCSHLECRTFFLTQGALLNDKHSNGTVKDRSPHSTLMSCPIGEAPSPYNSRFESVAWS
ATACHDGTSWLTIGISGPDDGAVAVLKYNGIITDTIKSWRNNILRTQESECACVNGSCFT
VMTDGPSNGQASYKIFRIEKGKVVKSAELNAPNYHYEECSCYPDAGEITCVCRDNWHGSN
RPWVSFNQNLEYQIGYICSGVFGDNPRPNDGTGSCGPVSPNGAYGIKGFSFKYGNGVWIG
RTKSTNSRSGFEMIWDPNGWTGTDSNFSVRQDIVAITDWSGYSGSFVQHPELTGLDCIRP
CFWVELIRGRPKESTIWTSGSSISFCGVNSDTVGWSWPDGAELPFTIDK
>Q4FB50|A/Goose/Shantou/1621/2005
MNPNQKTITIGSICMVIGIVSLMLQIGNMISIWVSHSIQTGNQHQAEPISNTNFLTEKAV
ASVTLSGNSPLCPISGWAVHSKDNSIRIGSKGDVFVIREPFISCSHLECRTFFLTQGALL
NDKHSNGTVKDRSPHRTLMSCPVGEAPSPYNSRFESVAWSASACHDGTSWLTIGISGPDN
GAVAVLKYNGIITDTIKSWRNNILRTQESECACVNGSCFTVMTDGPSNGQASYKIFKMEK
GKVVKSVELDAPNYHYEECSCYPDAGEITCVCRDNWHGSNRPWVSFNQNLEYQIGYVCSG
VFGDNPRPNDGTGSCGPVPTNGAYGVKGFSFKYGNGVWIGRTKSTNSRSGFEMIWDPNGW
TGTDSSFSVKQDIVAITDWSGYSGSFVQHPELTGLDCIRPCFWVELIRGRPKESTIWTSG
SSISFCGVNSDTVGWSWPDGAELPFTIDK
>Q4FB51|A/Quail/Shantou/911/2005
MNPNQKIITIGSICMVIGIVSLMLQIGNMISIWVSHSIQTGNQHQAEPISNTNFLTEKAV
ASVTLAGNSPLCPISGWAVHSKDNSIRIGSKGDVFVIREPFISCSHLECRTFFLTQGALL
NDKHSNGTVKDRSPHRTLMSCPVGEAPSPYNSRFESVAWSASACHDGTSWLTIGISGPDN
GAVAVLKYNGIITDTIKSWRNNILRTQESECACVNGSCFTVMTDGPSNGQASYKIFKMEK
GKVVKSVELDAPNYHYEECSCYPDAGEVTCVCRDNWHGSNRPWVSFNQNLEYQIGYICSG
VFGDNPRPNDGTGSCGPVSTNGAYGVKGFSFKYGNGVWIGRTKSTNSRSGFEMIWDPNGW
TGTDSSFSVKQDIVAITDWSGYSGSFVQHPELTGLDCIRPCFWVELIRGRPKESTIWTSG
SSISFCGVNSDTVGWSWPDGAELPFTIDK
>Q4FB57|A/Bar-headed Goose/Qinghai/12/2005
MNPNQKIITIGSICMVIGIVSLMLQIGNMISIWVSHSIQTGNQRQAEPISNTKFLTEKAV
ASVTLAGNSSLCPISGWAVYSKDNSIRIGSRGDVFVIREPFISCSHLECRTFFLTQGALL
NDKHSNGTVKDRSPHRTLMSCPVGEAPSPYNSKFESVAWSASACHDGTSWLTIGISGPDN
GAVAVLKYNGIITDTIKSWRNNILRTQESECACVNGSCFTVMTDGPSNGQASYKIFKMEK
GKVVKSVELDAPNYHYEECSCYPDAGEITCVCRDNWHGSNRPWVSFNQNLEYQIGYICSG
VFGDNPRPNDGTGSCGPVSPNGAYGVKGFSFKYGNGVWIGRTKSTNSRSGFEMIWDPNGW
TGTDSSFSVKQDIVAITDWSGYSGSFVQHPELTGLDCIRPCFWVELIRGRPKESTIWTSG
SSISFCGVNSDTVSWSWPDGAELPFTIDK
>Q4FB64|A/Great Black-headed Gull/Qinghai/2/2005
MNPNQKIITIGSICMVIGIVSLMLQIGNMISIWVSHSIQTGNQRQAEPISNTKFLTEKAV
ASVTLAGNSSLCPISGWAVYSKDNSIRIGSRGDVFVIREPFISCSHLECRTFFLTQGALL
NDKHSNGTVKDRSPHRTLMSCPVGEAPSPYNSRFESVAWSASACHDGTSWLTIGISGPDN
GAVAVLKYNGIITDTIKSWRNNILRTQESECACVNGSCFTVMTDGPSNGQASYKIFKMEK
GKVVKSVELDAPNYHYEECSCYPDAGEITCVCRDNWHGSNRPWVSFNQNLEYQIGYICSG
VFGDNPRPNDGTGSCGPVSPNGAYGVKGFSFKYGNGVWIGRTKSTNSRSGFEMIWDPNGW
TGTDSSFSVKQDIVAITDWSGYSGSFVQHPELTGLDCIKPCFWVELIRGRPKESTIWTSG
SSISFCGVNSDTVSWSWPDGAELPFTIDK
>Q4Z8N2|A/tiger/Thailand/CU-T4/04
MNPNKKIITIGSICMVTGMVSLMLQIGNLISIWVSHSIHTGNQHKAEPISNTNLLTEKTV
ASVKLAGNSSLCPINGWAVYSKDNSIRIGSKGDVFVIREPFISCSHLECRTFFLTQGALL
NDKHSNGTVKDRSPHRTLMSCPVGEAPSPYNSRFESVAWSASACHDGTSWLTIGISGPDN
GAVAVLKYNGIITDTIKSWRNNILRTQESECACVNGSCFTVMTDGPSNGQASHKIFKMEK
GKVVKSVELDAPNYHYEECSCYPDAGEITCVCRDNWHGSNRPWVSFNQNLEYQIGYICSG
VFGDNPRPNDGAGSCGPVSSNGAYGVKGFSFKYGNGVWIGRTKSTNSRSGFEMIWDPNGW
TETDSSFSVKQDIVAITDWSGYSGSFVQHPELTGLDCIRPCFWVELIRGRPKESTIWTSG
SSISFCGVNSDTVGWSWPDGAELPFTIDK
>Q33CH3|A/whooper swan/Mongolia/3/2005
MNPNQKIITIGSICMVIGIVSLMLQIGNMISIWVSHSIQTGNQRQAEPISNTKFLTEKAV
ASVTLAGNSSLCPISGWAVYSKDNSIRIGSRGDVFVIREPFISCSHLECRTFFLTQGALL
NDKHSNGTVKDRSPHRTLMSCPVGEAPSPYNSRFESVAWSASACHDGTSWLTIGISGPDN
GAVAVLKYNGIITDTIKSWRNNILRTQESECACVNGSCFTVMTDGPSSGQASYKIFKMEK
GKVVKSVELDAPNYHYEECSCYPDAGEITCVCRDNGHGSNMPWVSFNQNLEYQIGYICSG
VFGDNPRPNDGTGSCGPVSPNGAYGVKGFSFKYGNGVWIGRTKSTNSRSGFEMIWDPNGW
TGTDSSFSVKQDIVAITDWSGYSGSFVQHPELTGLDCIRPCFWVELIRGRPKESTIWTSG
SSISFCGVNSDTVSWSWPDGAELPFTIDK
>Q1KJ92|A/quail/Vietnam/282/2005
MNPNQKIITIGSICMVTGIVSLMLQVGNMISIWVSHSIHTGNQHQAEPISNTNFLTEKAV
ASVKLAGNSSLCPINGWAVYSKDNSIRIGSKGDVFVIREPFISCSHLECRTFFLTQGALL
NDKHSNGTVKDRSPHRTLMSCPVGEAPSPYNSRFESVAWSASACHDGTSWLTIGISGPDN
GAVAVLKYNGIITDTIKSWRNNILRTQESECACVNGSCFTVMTDGPSNGQASHKIFKMEK
GKVVKSVELDAPNYHYEECSCYPDAGEITCVCRDNWHGSNRPWVSFNQNLEYQIGYICSG
VFGDNPRPNDGTGSCGPVSSNGAYGVKGFSFKYGNGVWIGRTKSTNSRSGFEMIWDPNGW
PETDSSFSVKQDIVAITDWSGYSGSFVQHPELTGLDCIRPCFWVELIRGRPKESTIWTSG
SSISFCGVNSDTVGWSWPDGAELP
>Q1KJ95|A/duck/Vietnam/283/2005
MNPNQKIITIGSICMVTGIVSLMLQVGNMISIWVSHSIHTGNQHQAEPISNTNFLTEKAV
ASVKLAGNSSLCPINGWAVYSKDNSIRIGSKGDVFVIREPFISCSHLECRTFFLTQGALL
NDKHSNGTVKDRSPHRTLMSCPVGEAPSPYNSRFESVAWSASACHDGTSWLTIGISGPDN
GAVAVLKYNGIITDTIKSWRNNILRTQESECACVNGSCFTVMTDGPSNGQASHKIFKMEK
GKVVKSVELEAPNYHYEECSCYPDAGEITCVCRDNWHGSNRPWVSFNQNLEYQVGYICSG
VFGDNPRPNDGTGSCGPVSSNGAYGVKGFSFKYGNGVWIGRTKSTNSRSGFEMIWDPNGW
TETDSSFSVKQDIVAITDWSGYSGSFVQHPELTGLDCIRPCFWVELIRGRPKESTIWTSG
SIISFCGVNSDTVGWSWPDGAELPFTIDK
>Q1KJA5|A/chicken/Vietnam/52/2004
MNPNQKIITIGSICMVTGIVSLMLQVGNMISIWVSHSIHTGNQHQAEPISNTNFLTEKAV
ASVKLAGNSSLCPINGWAVYSKDNSIRIGSKGDVFVKREPCISCSHLKCRTFFLTQGALL
NDKHSNGTVKDRSPHRTLMSCPVGEAPSPYNSRFESVAWSASACHDGTSWLTIGISGPDN
GAVAVLKYNGIITDTIKSWRNNILRTQESECACVNGSCFTVMTDGPSNGQASHKIFKMEK
GKVVKSVELDAPNYHYEECSCYPDAGEITCVCRDNWHGSNRPWVSFNQNLEYQIGYICSG
VFGDNPRPNDGTGSCGPVSSNGAYGVKGFSFKYGNGVWIGRTKSTNSRSGFEMIWDPNGW
TETDSSFSVKQDIVAITDWSGYSGSFVQHPELTGLDCIRPCFWVELIRGRPKESTIWTSG
SSISFCGVNSDTVGWSWPDGAELPFTIDK
>Q1KJB0|A/chicken/Vietnam/8/2003
MNPNQKIITIGSICMVTGIVSLMLQIGNMISIWVSHSIHTGNQHQAEPISNTNFLTEKAV
ASVKLAGNSSLCPINGWAVYSKDNSIRIGSKGDVFVIREPFISCSHLECRTFFLTQGALL
NDKHSNGTVKDRSPHRTLMSCPVGEAPSPYNSRFESVAWSASACHDGTSWLTIGISGPDN
GAVAVLKYNGIITDTIKSWRNNILRTQESECACVNGSCFTVMTDGPSNGQASHKIFKMEK
GKVVKSVELDAPNYHYEECSCYPDAGEITCVCRDNWHGSNRPWVSFNQNLEYQIGYICSG
VFGDNPRPNDGTGSCGPVSSNGAYGVKGFSFKYGNGVWIGRTKSTNSRSGFEMIWDPNGW
TETDSSFSVKQDIVAITDWSGYSGSFVQHPELTGLDCIRPCFWVELIRGRPKESTIWTSG
SSISFCGVNSDTVGWSWPDGAELPFTIDK
>Q1KJB2|A/chicken/Vietnam/4/2003
MNPNQKIITIGSICMVTGIVSLMLQIGNMISIWVSHSIHTGNQHQAEPISNTNFLTEKAV
ASVKLAGNSSLCPINGWAVYSKDNSIRIGSKGDVFVIREPFISCSHLECRTFFLTQGALL
NDKHSNGTVKDRSPHRTLMSCPVGEAPSPYNSRFESVAWSASACHDGTSWLTIGISGPDN
GAVAVLKYNGIITDTIKSWRNNILRTQESECACVNGSCFTVMTDGPSNGQASHKIFKMEK
GKVVKSVELDAPNYHYEECSCYPDAGEITCVCRDNWHGSNRPWVSFNQNLEYQIGYICSG
VFGDNPRPNDGTGSCGPVSSNGAYGVKGFSFKYGNGVWIGRTKSTNSRSGFEMIWDPNGW
TETDSSFSVKQDIVAITDWSGYSGSFVQHPELTGLDCIRPCFWVELIRGRPKESTIWTSG
SSISFCGVNSGTVGWSWPDGAELPFTIDK
>Q1KJB8|A/duck/Vietnam/220/2004
MNPNQKIITIGSICMVTGIVSLMLQIGNMISIWVRHSIHTGNQHQSEPISNTNFLTEKAV
ASVKLAGNSSLCPINGWAVYSKDNSIRIGSKGDVFVIREPFISCSHLECRTFFLTQGALL
NDKHSNGTVKDRSPHRTLMSCPVGEAPSPYNSRFESVAWSASACHDGTSWLTIGISGPDN
GAVAVVKYNGIITDTIKSWRNNILRTQESECACVNGSCFTVMTDGPSNGQASHKIFKMEK
GKVVKSVELDAPNYHYEECSCYPDAGEITCVCRDNWHGSNRPWVSFNQNLEYQIGYICSG
VFGDNPRPNDGTGSCGPVSSNGAYGVKGFSFKYGNGVWIGRTKSTNSRSGFEMIWDPNGW
TETDSSFSVKQDIVAITDWSGYSGSFVQHPELTGLDCIRPCFWVELIRGRPKESTIWTSG
SSISFCGVNSDTVGWSWPDGAELPFTIDK
>Q1KJC1|A/chicken/Vietnam/30/2003
MNPNQKIITIGSICMVTGIVSLMLQVGNMISIWVSHSIHTGNQHQAEPISNTNFLIEKAV
ASVKLAGNSSLCPINGWAVYSKDNSIRIGSKGDVFVIREPFISCSHLECRTFFLTQGALL
NDKHSNGTVKDRSPHRTLMSCPVGEAPSPYNSRFESVAWSASACHDGTSWLTIGISGPDN
GAVAVLKYNGIITDTIKSWRNNILRTQESECACVNGSCFTVMTDGPSNGQASHKIFKIEK
GKVVKSVELDAPNYHYEECSCYPDAGEITCVCRDNWHGSNRPWVSFNQNLEYQIGYICSG
VFGDNPRPNDGTGSCGPVSSNGAYGVKGFSFKYGNGVWIGRTKSTNSRSGFEMIWDPNGW
SETDSSFSVKQDIVAITDWSGYSGSFVQHPELTGLDCIRPCFWVELIRGRPKESTIWTSG
SSISFCGVNSDTVGWSWPDGAELPFTIDK
>Q1KJD8|A/chicken/Tebing Tinggi/BPPVI/2005
MNPNQKIITIGSICMVIGTISLMLQIGNMISIWVSHSIQTGNQHQTESISNTNPLTEKAV
ASVTLAGNSSLCSIRGWAVHSKDNSIRIGSKGDVFVIREPFISCSHLECRTFFLTQGALL
NDKHSNGTVKDRSPHRTLMSCPVGEAPSPYNSRFESVAWSASACHDGTSWLTIGISGPDN
GAVAVLKYNGIITDTIKSWRDNILRTQESECACVNGSCFTVMTDGPSNGQASYKIFKMEK
GKVVKSVELDAPNYHYEECSCYPDAGEITCVCRDNWHGSNRPWVSFNQNLEYQIGYICSG
VFGDNPRPNDGTGSCGPMSSNGAHGVKGFSFKYGNGVWIGRTKSTNSRSGFEMIWDPNGW
TGTDSSFSVKQDIVAITDWSGYSGSFVQHPELTGLDCIRPCFWVELIRGRPKESTIWTSG
SSISFCGVNSDTVSWSWPDGAELPFTIDK
>Q68YX4|A/open bill/Bangkok/Thailand/2004
TIGSICMVTGMVSLMLQIGNLISIWVSHSIHTGNQHKAEPISNTNFLTEKAVASVKLAGN
SSLCPINGWAVYSKDNSIRIGSKGDVFVIREPFISCSHLECRTFFLTQGALLNDKHSNGT
VKDRSPHRTLMSCPVGEAPSPYNSRFESVAWSASACHDGTSWLTIGISGPDNGAVAVLKY
NGIITDTIKSWRNNILRTQESECACVNGSCFTVMTDGPSNGQASHKIFKMEKGKVVKSVE
LDAPNYHYEECSCYPDAGEITCVCRDNWHGSNRPWVSFNQNLEYQIGYICSGVFGDNPRP
NDGTGSCGPVSSNGAYGVKGFSFKYGNGVWIGRTKSTNSRSGFEMIWDPNGWTETDSSFS
VKQDIVAITDWSGYSGSFVQHPELTGLDCIRPCFWVELIRGRPKESTIWTSGSSISFCGV
NSDTVGWSWPDGAELPFTIDK
>Q6PNF9|A/chicken/Nakorn-Patom/Thailand/CU-K2/2004
TIGSICMVTGMVSLMLQIGNLISIWVSHSIHTGNQHKAEPISNTNFLTEKAVASVKLAGN
SSLCPINGWAVYSKDNSIRIGSKGDVFVIREPFISCSHLECRTFFLTQGALLNDKHSNGT
VKDRSPHRTLMSCPVGEAPSPYNSRFESVAWSASACHDGTSWLTIGISGPDNGAVAVLKY
NGIITDTIKSWRNNILRTQESECVCVNGSCFTVMTDGPSNGQASHKIFKMEKGKVVKSVE
LDAPNYHYEECSCYPDAGEITCVCRDNWHGSNRPWVSFNQNLEYQIGYICSGVFGDNPRP
NDGTGSCGPVSSNGAYGVKGFSFKYGNGVWIGRTKSTNSRSGFEMIWDPNGWTETDSSFS
VKQDIVAITDWSGYSGSFVQHPELTGLDCIRPCFWVELIRGRPKESTIWTSGSSISFCGV
NSDTVGWSWPDGAELPFTIDK
>Q307V5|A/cat/Thailand/KU-02/04
MNPNKKIITIGSICMVTGMVSLMLQIGNLISIWVSHSIHTGNQHKAEPISNTNFLTEKAV
ASVKLAGNSSLCPINGWAVYSKDNSIRIGSKGDVFVIREPFISCSHLECRTFFLTQGALL
NDKHSNGTVKDRSPHRTLMSCPVGEAPSPYNSRFESVAWSASACHDGTSWLTIGISGPDN
GAVAVLKYNGIITDTIKSWRNNILRTQESECACVNGSCFTVMTDGPSNGQASHKIFKMEK
GKVVKSVELDAPNYHYEECSCYPDAGEITCVCRDNWHGSNRPWVSFNQNLEYQIGYICSG
VFGDNPRPNDGTGSCGPVSSNGAYGVKGFSFKYGNGVWIGRTKSTNSRSGFEMIWDPNGW
TETDSSFSVKQDIVAITDWSGYSGSFVQHPELTGLDCIRPCFWVELIRGRPKESTIWTSG
SSISFCGVNSDTVGWSWPDGAELPFTIDK
>Q2L8A0|A/chicken/Hebei/718/2001
MNPNQKIITIGSICMVVGIVSLILQIGNIISIWVSHSIQTGNQNQPETCNQSTITYENNT
WVNQTYVNISNNNFLAEQAVSSVTLAGNSSLCPISGWAIYSKDNGIRIGSKGDVFVIREP
FISCSHLECRIFFLTQGALLNDKHSNGTVKDRSPYRTLMSCPVGEAPSPYNSRFESVAWS
ASACHDGISWLTIGISGPDNGAVAVLKYNGIITDTVKSWRNNILRTQESECACVNGSCFT
VMTDGPSNGQASYKIFKIEKGKVVKSVELNAPNYHYEECSCYPDAGEITCVCRDNWHGSN
RPWVSFNQNLEYQIGYICSGVFGDNPRPNDGTGSCGPVSSNGAYGVKGFSFKYGNGVWIG
RTKSTNSRSGFEMIWDPNGWTGTDSNFSVKQDIVAITDWSGYSGSFVQHPELTGLDCIRP
CFWVELIRGRPKESTIWTSGSSISFCGVNSDTVGWSWPDGAELPFTIDK
>Q1KJ75|A/Vietnam/CL119/2005
MNPNQKIITIGSICMATGIVSLMLQVGNMISIWVSHSIHTGNQHQAEPISNTNFLTEKAV
ASLKLAGNSSLCPINGWAVYSKDNSIRIGSKGDVFVIREPFISCSHLECRTFFLTQGALL
NDKHSNGTVKDRSPHRTLMSCPVGEAPSPYNSRFESVAWSASACHDGTSWLTIGISGPDN
GAVAVLKYNGIITDTIKSWRNNILRTQESECACVNGSCFTVMTDGPSNGQASHKIFKMEK
GKVVKSVELDAPNYHYEECSCYPDAGEITCVCRDNWHGSNRPWVSFNQNLEYQIGYICSG
VFGDNPRPNDGTGSCGPVSSNGAYGVKGFSFKYGNGVWIGRTKSTNSRSGFEMIWDPNGW
TETDSSFSVKQDIVAITDWSGYSGSFVQHPELTGLDCIRPCFWVELIRGRPKESTIWTSG
SSISFCGVDSDTVGWSWPDGAE
>Q1KJ82|A/Vietnam/CL17/2004
ICMVTGIVSLMLQVGNMISIWVSHSIHTGNQHQAEPISNTNFLTEKAVASVKLAGNSSLC
PINGWAVYSKDNSIRIGSKGDVFVIREPFISCSHLECRTFFLTQGALLNDKHSNGTVKDR
SPHRTLMSCPVGEAPSPYNSRFESVAWSASACHDGTSWLTIGISGPDNGAVAVLKYNGII
TDTIKSWRNNILRTQESECACVNGSCFTVMTDGPSNGQASHKIFKMEKGKVVKSVELDAP
NYHYEECSCYPDAGEITCVCRDNWHGSNRPWVSFNQNLEYQIGYICSGVFGDNPRPNDGT
GSCGPVSSNGAYGVKGFSFKYGNGVWIGRTKSTNSRSGFEMIWDPNGWTETDSSFSVKQD
IVAITDWSGYSGSFVQHPELTGLDCIRPCFWVELIRGRPKESTIWTSGSSISFCGVNSDT
VGWSWPDGAELPFTIDK
>Q1KJ83|A/Vietnam/CL02/2004
MNPNQKIITIGSICMVTGIVSLMLQVGNMISIWVSHSIHTGNQHQAEPISNTNFLTEKAV
ASVKLAGNSSLCPINGWAVYSKDNSIRIGSKGDVFVIREPFISCSHLECRTFFLTQGALL
NDKHSNGTVKDRSPHRTLMSCPVGEAPSPYNSRFESVAWSASACHDGTSWLTIGISGPDN
GAVAVLKYNGIITDTIKSWRNNILRTQESECACVNGSCFTVMTDGPSNGQASHKIFKMEK
GKVVKSVELDAPNYHYEECSCYPDAGEITCVCRDNWHGSNRPWVSFNQNLEYQIGYICSG
VFGDNPRPNDGTGSCGPVSSNGAYGVKGFSFKYGNGVWIGRTKSTNSRSGFEMIWDPNGW
TETDSSFSVKQDIVAITDWSGYSGSFVQHPELTGLDCIRPCFWVELIRGRPKESTIWTSG
SSISFCGVNSDTVGWSWPDGAELPFTIDK
>Q1KJ85|A/chicken/Vietnam/132/2004
MNPNQKIITIGSICMVTGIVSLMLQVGNMISIWVSHSIHTGNQHQAEPISNTNFLTEKAV
ASVKLAGNSSLCPINGWAVYSKDNSIRIGSKGDVFVIREPFISCSHLECRTFFLTQGALL
NDKHSNGTVKDRSPHRTLMSCPVGEAPSPYNSRFESVAWSASACHDGTSWLTIGISGPDN
GAVAVLKYNGIITDTIKSWRNNILRTQESECACVNGSCFTVMTDGPSDGQASHKIFKMEK
GKVVKSVELDAPNYHYEECSCYPDAGEITCVCRDNWHGSNRPWVSFNQNLEYQIGYICSG
VFGDNPRPNDGTGSCGPVSSNGAYGVKGFSFKYGNGVWIGRTKSTNSRSGFEMVWDPNGW
TETDSSFSVKQDIVAITDWSGYSGSFVQHPELTGLDCIRPCFWVELIRGRPKESTIWTSG
SSISFCGVNSDTVGWSWPDGAELPFTIDK
>Q1KJA9|A/duck/Vietnam/S640/2005
MNPNQKIITIGSICMVTGIVSLMLQVGNMISIWVSHSIHTGNQHQAEPISNTNFLTEKAV
ASVKLAGNSSLCPINGWAVYSKDNSIRIGSKGDVFVIREPFISCSHLECRTFFLTQGALL
NDKHSNGTVKDRSPHRTLMSCPVGEAPSPYNSRFESVAWSASACHDGTSWLTIGISGPDN
GAVAVLKYNGIITDTIKSWRNNILRTQESECACVNGSCFTVMTDGPSNGQASHKIFKMEK
GKVVKSVELDAPNYHYEECSCYPDAGEITCVCRDNWHGSNRPWVSFNQNLEYQIGYICSG
VFGDNPRPNDGTGSCGPVSSNGAYGVKGFSFKYGNGVWIGRTKSTNSRSGFEMIWDPNGW
TETDSSFSVKQDIVAITDWSGYSGSFVQHPELTGLDCIRPCFWVELIRGRPKESTIWTSG
SSISFCGVNSDTVGWSWPDGAELPFTIDK
>Q1KJB3|A/mallard/Vietnam/3/2003
MNPNQKIITIGSICMVTGIVSLMLQIGNMISIWVSHSIHTGNQHQAEPISNTNFLTEKAV
ASVKLAGNSSLCPINGWAVYSKDNSIRIGSKGDVFVIREPFISCSHLECRTFFLTQGALL
NDKHSNGTVKDRSPHRTLMSCPVGEAPSPYNSRFESVAWSASACHDGTSWLTIGISGPDN
GAVAVLKYNGIITDTIKSWRNNILRTQESECACVNGSCFTVMTDGPSNGQASHKIFKMEK
GKVVKSVELDAPNYHYEECSCYPDAGEITCVCRDNWHGSNRPWVSFNQNLEYQIGYICSG
VFGDNPRPNDGTGSCGPVSSNGAYGVKGFSFKYGNGVWIGRTKSTNSRSGFEMIWDPNGW
TETDSSFSVKQDIVAITDWSGYSGSFVQHPELTGLDCIRPCFWVELIRGRPKESTIWTSG
SSISFCGVNSGTVGWSWPDGAELPFTIDK
>Q1KJB7|A/duck/Vietnam/N-XX/2004
MNPNQKIITIGSICMVTGIVSLMLQIGNMISIWVRHSIHTGNQHQSEPISNTNFLTEKAV
ASVKLAGNSSLCPINGWAVYSKDNSIRIGSKGDVFVIREPFISCSHLECRTFFLTQGALL
NDKHSNGTVKDRSPHRTLMSCPVGEAPSPYNSRFESVAWSASACHDGTSWLTIGISGPDN
GAVAVVKYNGIITDTIKSWRNNILRTQESECACVNGSCFTVMTDGPSNGQASHKIFKMEK
GKVVKSVELDAPNYHYEECSCYPDAGEITCVCRDNWHGSNRPWVSFNQNLEYQIGYICSG
VFGDNPRPNDGTGSCGPVSSNGAYGVKGFSFKYGNGVWIGRTKSTNSRSGFEMIWDPNGW
TETDSSFSVKQDIVAITDWSGYSGSFVQHPELTGLDCIRPCFWVELIRGRPKESTIWTSG
SSISFCGVNSDTVGWSWPDGAELPFTIDK
>Q1KJC4|A/chicken/Vietnam/20/2003
MNPNQKIITIGSICMVTGIVSLMLQIGNMISIWVSHSIHTGNQHQAEPISNTNFLTEKAL
ASVKLAGNSSLCPINGWAVYSKDNSIRIGSKGDVFVIREPFISCSHLECRTFFLTQGALL
NDKHSNGTVKDRSPHRTLMSCPVGEAPSPYNSRFESVAWSASACHDGTSWLTIGISGPDN
GAVAVLKYNGIITDTIKSWRNNILRTQESECACVNGSCFTVMTDGPSNGQASHKIFKMEK
GKVVKSVELDAPNYHYEECSCYPDAGEITCVCRDNWHGSNRPWVSFNQNLEYQIGYICSG
VFGDNPRPNDGTGSCGPVSSNGAYGVKGFSFKYGNGVWIGRTKSTNSRSGFEMIWDPNGW
TETDSSFSVKQDIVAITDWSGYSGSFVQHPELTGLDCIRPCFWVELIRGRPKESTIWTSG
SSISFCGVNSDTVGWSWPDGAELPFTIDK
>Q1KJE4|A/duck/Parepare/BBVM/2005
NQKIITIGSICMVIGIVSLMLQIGNMISIWVSHSIQTGNQHQAESISNTNPLTDKAVASV
TLAGNSSLCPIRGWAVHSKDNNIRIGSKGDVFVIREPFVSCSHLECRTFFLTQGALLNDK
HSNGTVNDRSPHRTLMSCPVGEAPSPYNSRFESVAWSASACHDGTSWLTIGISGPDNGAV
AVLKYNGIITDTIKSWRNNILRTQESECACVNGSCFTVMTDGPSNGQASYKIFKMEKGKV
VKSVELDAPNYHYEECSCYPDAGEITCVCRDNWHGSNRPWVSFNQNLEYQIGYICSGVFG
DNPRPNDGTGSCGPMSPNGAYGVKGFSFKYGNGVWIGRTKSTNSRSGFEMIWDPNGWTGT
DSSFSMKQDIVAITDWSGYSGSFVQHPELTGLDCIRPCFWVELIRGRPKESTIWTSGSSI
SFCGVNSDTVSWSWPDGAELPFTIDK
>Q1KJF8|A/chicken/Pekalongan/BPPV4/2003
MNPNQKIITIGSICMVIGIVSLMLQTGNMISIWVSHSIQTGNQHQAESISNTNPLTEKAV
ASVTLAGNSSLCPIRGWAVHSKDNSIRIGSKGDVFVIREPFISCSHLECRTFFLTQGALL
NDKHSNGTVKDRSPHRTLMSCPVGEAPSPYNSRFESVAWSASACHDGTSWLTIGISGPDN
GAVAVLKYNGIITDTIKSWRNNILRTQESECACVNGSCFTVMTDGPSNGQASYKIFKMEK
GKVVKSVELDAPNYHYEECSCYPDAGEITCVCRDNWHGSNRPWVSFNQNLEYQIGYICSG
VFGDNPRPNDGTGSCGPMSPNGAYGVKGFSFKYGNGVWIGRTKSTNSRSGFEMIWDPNG
>Q68YX6|A/crow/Bangkok/Thailand/2004
TIGSICMVTGMVSLMLQIGNLISIWVSHSIHTGNQHKAEPISNTNFLTEKAVASVKLAGN
SSLCPINGWAVYSKDNSIRIGSKGDVFVIREPFISCSHLECRTFFLTQGALLNDKHSNGT
VKDRSPHRTLMSCPVGEAPSPYNSRFESVAWSASACHDGTSWLTIGISGPDSGAVAVLKY
NGIITDTIKSWRNNILRTQESECACVNGSCFTVMTDGPSNGQASHKIFKMEKGKVVKSVE
LDAPNYHYEECSCYPDAGEITCVCRDNWHGSNRPWVSFNQNLEYQIGYICSGVFGDNPRP
NDGTGSCGPVSSNGAYGVKGFSFKYGNGVWIGRTKSTNSRSGFEMIWDPNGWTETDSSFS
VKQDIVAITDWSGYSGSFVQHPELTGLDCIRPCFWVELIRGRPKESTIWTSGSSISFCGV
NSDTVGWSWPDGAELPFTIDK
>Q807U1|A/Chicken/HongKong/YU562/01
MNPNQKIMTIVSICMVIGMISLVLQIGNMISIWASHSIQKMNQHQTEPCNQSIITYENNT
WVNQTYVNISNTNFLTEKVVASIALSGNSSLCPISGWAAYSKDNGIRIGSKGDVLVIREP
LISCSHLECRTFFLTQGFLLDDKLSNGTVKDRSPYRTLMSCPVGEAPSPYNSRFESVAWS
ASACHDGTSWLTIGISGPDNGAVAVLKYNGIITDTIKSWRNNILRTQESECACVNGSCFT
VMTDGPSNGQASYKIFKIEKGKVVKSVELNAPNYHYEECSCYPDAGEITCVCRDNWHGSN
RPWVSFDQNLEYQIGYICSGVFGDNPRPNDGTGSCDPVLPNGAYGVKGFSFKYGDGVWIG
RTKSTNSRSGFEMIWDPNGWTGTDSNFSLKQDIVAMTDWSGYSGSFVQHPEMTGLDCIRP
CFWVELIRGRPKESTIWTSGSSISFCGVNSDTVGWSWPDGAELPFTIDK
>Q809T6|A/Chicken/Hong Kong/891.1/01 
MNPNQKIITIGSICMVIGIVSLMLQIGNIISIWVSHSIQTGNQHQAEPIGNTNFLTEKAV
ASVTLAGNSSLCPISGWAVHSKDNGIRIGSKGDVFVIREPFISCSHLECRTFFLTQGALL
NDKHSNGTVKDRSPHRTLMSCPVGEAPSPYNSRFESVAWSASACHDGTSWLTIGISGPDN
GAVAVLKYNGIITDTIKSWRNNILRTQESECACVNGSCFTVMTDGPSEKQASYKIFKMEK
GKVVKSVELDAPNYHYEECSCYPDAGEITCVCRDNWHGSNRPWVSFNQNLEYQIGYICSG
VFGDNPRPNDGTGSCGPVSPNGAYGVKGFSFKYGNGVWIGRTKSTNS
>Q809T8|A/Chicken/Hong Kong/873.3/01 
MNPNQKIITIGSICMVIGIVSLMLQIGNIISIWVSHSIQTGNQHQAEPCNQSIITYENNT
WVNQTYVNISNTNFLTEKAVASVTLAGNSSLCPISGWAVYSKDNGIRIGSKGDVFVIREP
FISCSHLECRTFFLTQGALLNDKHSNGTVKDRSPYRTLMSCPVGEAPSPYNSRFESVAWS
ASACHDGTSWLTIGISGPDNGAVAVLKYNGIITDTIKSWRNNILRTQESECACVNGSCFT
VMTDGPSNGQASYKIFKIEKGKVVKSVELNAPNYHYEECSCYPDAGEITCVCRDNWHGSN
RPWVSFNQNLEYQIGYICSGVFGDNPR
>Q809U3|A/Chicken/Hong Kong/830.2/01 
MNPNQKIITIGSICMVIGIVSLMLQIGNIISIWVSHSIQTGNQHQAEPIGNTNFLTEKAV
ASVTLAGNSSLCPISGWAVHSKDNGIRIGSKGDVFVIREPFISCSHLECRTFFLTQGALL
NDKHSNGTVKDRSPHRTLMSCPVGEAPSPYNSRFESVAWSASACHDGTSWLTIGISGPDN
GAVAVLKYNGIITDTIKSWRNNILRTQESECACVNGSCFTVMTDGPSNGQASYKIFKMEK
GKVVKSVELDAPNYHYEECSCYPDAGEITCVCRDNWHGSNRPWVSFNQNLEYQIGYICSG
VFGDNPRPNDGTGSCGPVSPNGAYGVKGFSFKYGNGVWIGRTKSTNS
>Q809U9|A/Quail/Hong Kong/SF203/01 
MNPNQKIITIGSICMVIGIVSLMLQIGNIISIWVSHSIQTGNQHQAEPIGNTNFLTEKAV
ASVTLAGNSSLCPISGWAVHSKDNGIRIGSKGDVFVIREPFISCSHLECRTFFLTQGALL
NDKHSNGTVKDRSPHRTLMSCPVGEAPSPYNSRFESVAWSASACHDGTSWLTIGISGPDN
GAVAVLKYNGIITDTIKSWRNNILRTQESECACVNGSCFTVMTDGPSNGQASYKIFKMEK
GKVVKSVELDAPNYHYEECSCYPDAGEITCVCRDNWHGSNRPWVSFNQNLEYQIGYICSG
VFGDNPRPNDGTGSCGPVSPNGAYGVKGFSFKYGNGVWIGRTKSTNSRSGFE
>Q809V1|A/Pheasant/HongKong/FY155/01
MNPNQKIITIGSICMVIGIVSLMLQIGNIISIWVSHSIQTGNQHQAEPCNQSIITYENNT
WVNQTYVNISNTNLLTEKAVASVTLAGNSSLCPISGWAVYSKDNGIRIGSKGDVFVIREP
FISCSHLECRTFFLTQGALLNDKHSNGTVKDRSPYRTLMSCPVGEAPSPYNSRFESVAWS
ASACHDGTSWLTIGISGPDNGAVAVLKYNGIITDTIKSWRNNILRTQESECACVNGSCFT
VMTDGPSNGQASYKIFKIEKGKVVKSVELNAPNYHYEECSCYPDAGEITCVCRDNWHGSN
RPWVSFNQNLEYQIGYICSGVFGDNPRPNDGTGSCGPVSPNGAYGIKGFSFKYGNGVWIG
RTKSTNS
>Q3HLX3|A/chicken/luohuo/3/03/
MNPNQKIITIGSICMVIGIVSLMLQIGNIISIWVSHSIQTENQHQAEPISNTNFLTEKAV
ASVTLAGNSSLCPISGWAVHSKDNGIRIGSKGDVFVIREPFISCSHLECRTFFLTQGALL
NDKHSNGTVKDRSPHRTLMSCPVGEAPSPYNSRFESVAWSASACHDGTSWLTIGISGPDN
GAVAVLKYNGIITDTIKSWRNNILRTQESECACVNGSCFTVMTDGPSNGQASYKIFKMEK
GKVVKSVELDAPNYHYEECSCYPDAGEITCVCRDNWHGSNRPWVSFNQNLEYQIGYICSG
VFGDNPRPNDGTGSCGPMSLNGAYGVKGFSFKYGNGVWIGRTKSTNSRSGFEMIWDPNGW
TGTDSSFSVKQDIVAITDWSGYSGSFVQHPELTGLDCIRPCFWVELIRGRPKESTIWTSG
SSISFCGVNSDTVGWSWPDGAELPFTIDK
>Q3HLX5|A/chicken/zhengzhou/1/02/
MNPNQKIITIGSICMVIGIVSLMLQIGNMISIWVSHSIQTGNQHQAEPISNTNFLTEKAV
ASVTLAGNSSLCPISGWAVHSKDNSIRIGSKGDVFVIREPFISCSHLECRTFFLTQGALL
NDKHSNGTVKDRSPHRTLMSCPVGEAPSPYNSRFESVAWSASACHDGTSWLTIGISGPDN
GAVAVLKYNGIITDTIKSWRNNILRTQESECACVNGSCFTVMTDGPSNGQASYKIFKMEK
GKVVKSVELDAPNYHYEECSCYPDASEITCVCRDNWHGSNRPWVSFNQNLEYRIGYICSG
VFGDNPRPNDGTGSCGPVSPNGAYGVKGFSFKYGNGVWIGRTKSTNSRSGFEMIWDPNGW
TGTDSSFSVKQDIVAITDWSGYSGSFVQHPELTGLDCIRPCFWVELIRGRPKESTIWTSG
SSISFCGVNSDTVGWSWPDGAELPFTIDK
>Q3HLX6|A/chicken/jiyuan/1/03/
MNPNQKIITIGSICMVIGIVSLMLQIGNMISIWVSHSIQTGNQHQAEPISNTNFLTEKAV
ASVTLAGNSSLCPISGWAVHSKDNSIRIGSKGDVFVIREPFISCSHLECRTFFLAQGALL
NDKHSNGTVKDRSPHRTLMSCPVGEAPSPYNSRFESVAWSASACHDGTSWLTIGISGPDN
GAVAVLKYNGIITDTIKSWRNNILRTQESECACVNGSCFTVMTDGPSNGQASYKIFKMEK
GKVVKSVELDAPNYHYEECSCYPDASEITCVCRDNWHGSNRPWVSFNQNLEYQIGYICSG
VFGDNPRPNDGTGSCGPVSPNGAYGVKGFSFKYGNGVWIGRTKSTNSRSGFEMIWDPNGW
TGTDSSFSVKQDIVAITDWSGYSGSFVQHPELTGLDCIRPCFWVELIRGRPKESTIWTSG
SSISFCGVNSDTVGWSWPDGAELPFTIDK
>Q4U345|A/chicken/Uthaithani-2-02/2004
ISGPDNGAVAVLKYNGIITDTIKSWRNNILRTQESECACVNGSCFTVMTDGPSNGQASHK
IFKMEKGKVVKSVELDAPNYHYEECSCYPDAGEITCVCRDNWHGSNRPWVSFNQNLEYQI
GYICSG
>Q4U346|A/duck/Uthaithani-2-01/2004
ISGPDNGAVAVLKYNGIITDTIKSWRNNILRTQESECACVNGSCFTVMTDGPSNGQASHK
IFKMEKGKVVKSVELDAPNYHYEECSCYPDAGEITCVCRDNWHGSNRPWVSFNQNLEYQI
GYICS
>Q4U348|A/chicken/Phitsanulok-2-01/2004
ISGPDNGAVAVLKYNGIITDTIKSWRNNILRTQESECACINGSCFTVMTDGPSNGQASHK
IFKMEKGKVVKSVELDAPNYHYEECSCYPDAGEITCVCRDNWHGSNRPWVSFNQNLEYQI
GYICS
>Q4U351|A/chicken/Nakornsawan-2-05/2004
ISGPDNGAVAVLKYNGIITDTIKSWRNNILRTQESECACVNGSCFTVMTDGPSNGQASHK
IFKMEKGKVVKSVELDAPNYHYEECSCYPDAGEITCVCRDNWHGSNRPWVSFNQNLEYQI
G
>Q4U361|A/chicken/Nakornsawan-2-04/2004
ISGPDNGAVAVLKYNGIITDTIKSWRNNILRTQESECACVNGSCFTVMTDGPSNGQASHK
IFKMEKGKVVKSVELDAPNYHYEECSCYPDAGEITCVCRDNWHGSNRPWVSFNQNLEYQI
GYICSGVFGDNPRPNDG
>Q6E3X7|A/duck/Guangxi/50/2001
MNPNQKIITIGSICMVIGIVSLMLQIGNMISIWVSHSIQTGNQHQAEPISNTNFLTEKAV
ASVTLAGNSSLCPISGWAVHSKDNSIRIGSKGDVFVIREPFISCSHLECRTFFLTQGALL
NDKHSNGTVKDRSPHRTLMSCPVGEAPSPYNSRFESVAWSASACHDGTSWLTIGISGPDN
GAVAVLKYNGIITDTIKSWRNNILRTQESECACVNGSCFTVMTDGPSNGQASYKIFKMEK
GKVVKSVELDAPNYHYEECSCYPDAGEITCVCRDNWHGSNRPWVSFNQNLEYQIGYICSG
VFGDNPRPNDGTGSCGPVSPNGAYGVKGFSFKYGNGVWIGRTKSTNSRSGFEMIWDPNGW
TGTDSSFSVKQDIVAITDWSGYSGSFVQHPELTGLDCIRPCFWVELIRGRPKESTIWTSG
SSISFCGVDSDTVGWSWPDGAELPFTIDK
>Q6E3Y1|A/duck/Guangdong/40/2000
MNPNQKIMTIGSICMVIGMVSLMLQIGNIISIWVSHSIQTGNQHQAEPCNQSIITYENNT
WVNQTYVNISNTNFLTEKAVASVTLAGNSSLCPISGWAVYSKDNGIRIGSKGDVFVIREP
FISCSHLECRTFFLTQGALLNDKHSNGTVKDRSPYRTLMSCPVGEAPSPYNSRFESVAWS
ASACHDGTGWLTIGISGPDNGAVAVLKYNGIITDTIKSWRNNILRTQESECACVNGSCFT
VMTDGPSNGQASYKIFKIEKGKVVKSVELNAPNYHYEECSCYPDAGEITCVCRDNWHGSN
RPWVSFNKNLEYQIGYICSGVFGDNPRPNDGTGSCGPVSSNGAYGVKGFSFKYGNGVWIG
RTKSTNSRSGFEMIWDPNGWTGTDSSFSVKQDIVAISDWSGYSGSFVQHPELTGLDCIRP
CFWVELIRGRPKESAIWTSGSSISFCGVNSDTVGWSWPDGAELPFTI
>Q6J0Q0|A/chicken/Guangdong/174/04
MNPNQKIITIGSICMVIGIVSLMLQIGNMISIWVSHSIQTGNQRQAEPISNTKVLTEKAV
ASVTLAGNSSLCPISGWAVHSKDNSIRIGSKGDVFVIREPFISCSHLECRTFFLTQGALL
NDKHSNGXVKDRSPHRTLMSCPVGEAPSPYNSRFESVAWSASACHDGTSWLTIGISGPDN
GAVAVLKYNGIITDTIKSWRNNILRTQESECACVNGSCFTVMTDGPSNGQASYKIFKMEK
GKVVKSVELDAPNYHYEECSCYPDAGEITCVCRDNWHGSNRPWVSFNQNLEYQIGYICSG
VFGDNPRPNDGTGSCGPVSPNGAYGVKGFSFKYGNGVWIGRTKSTNSRSGFEMIWDPNGW
TGTDSSFSVKQDIVAITDWSGYSGSFVQHPELTGLDCIRPCFWVELIRGRPKESTIWTSG
SSISFCGVNSDTVGWSWPDGAELPFTIDK
>Q4Z8N1|A/tiger/Thailand/CU-T5/04
MNPNKKIITIGSICMVTGMVSLMLQIGNLISIWVSHSIHTGNQHKAEPISNTNLLTEKTV
ASVKLAGNSSLCPINGWAVYSKDNSIRIGSKGDVFVIREPFISCSHLECRTFFLTQGALL
NDKHSNGTVKDRSPHRTLMSCPVGEAPSPYNSRFESVAWSASACHDGTSWLTIGISGPDN
GAVAVLKYNGIITHTIKSWRNNILRTQESECACVNGSCFTVMTDGPSNGQASHKIFKMEK
GKVVKSVELDAPNYHYEECSCYPDAGEITCVCRDNWHGSNRPWVSFNQNLEYQIGYICSG
VFGDNPRPNDGAGSCGPVSSNGAYGVKGFSFKYGNGVWIGRTKSTNSRSGFEMIWDPNGW
TETDSSFSVKQDIVAITDWSGYSGSFVQHPELTGLDCIRPCFWVELIRGRPKESTIWTSG
SSISFCGVNSDTVGWSWP
>Q9EA68|A/Environment/HongKong/437-4/99 
MNPNQKITTIGSICMVIGIVSLMLQIGNIISIWVSHSIQTGNQHQAEPCNQSIITYENNT
WVNQTYVNISNTNFLTEKAVASVTLAGNSSLCPISGWAIYSKDNGIRIGSKGDVFVIREP
FISCSHLECRTFFLTQGALLNDKHSNGTVKDRSPYRTLMSCPVGEAPSPYNSRFESVAWS
ASACHDGTSWLTIGISGPDNGAVAVLKYNGIITDTIKSWRNNILRTQESECACVNGSCFT
VMTDGPSNGQASYKIFKIEKGKVVKSVELNAPNYHYEECSCYPDAGEITCVCRDNWHGSN
RPWVSFNQNLEYQIGYICSGVFGDNPRPNDGTGSCGPVSPNGAYGVKGFSFKYGNGVWIG
RTKSTNSRSGFEMIWDPNGWTGTDSSFSVKQDIVALTDWSGYSGSFVQHPELTGLDCIRP
CFWVELIRGRPKESTIWTSGSSISFCGVNSDTVGWSWPDGAELPFTIDK
>Q9IP57|A/Human/HongKong/482/97
MNPNQKIITIGSICMVVGIISLMLQIGNTISVWVSHIIKTWHPNQPEPCNQSINFYTEQA
AASVTLAGNSSLCPISGWAIYSKDNSIRIGSKGDVFVIREPFISCSHLECRTFFLTQGAL
LNDKHSNGTVKDRSPYRTLMSCPVGEAPSPYNSRFESVAWSASACHDGISWLTIGISGPD
NGAVAVLKYNGIITDTIKSWRNNTLRTQESECACVNGSCFTVMTDGPSNEQASYKIFKIE
KGRVVKSVELNAPNYHYEECSCYPDAGEITCVCRDNWHGSNRPWVSFNQNLEYQIGYICS
GVFGDSPRPNDGTGSCGPVSLNGAYGVKGFSFKYGNGVWIGRTKSTSSRSGFEMIWDPNG
WTETDSSFSLKQDIIAITDWSGYSGSFIQHPELTGLNCMRPCFWVELIRGRPKEKTIWTS
GSSISFCGVNSDTVGWSWPDGAELPFTIDK
>Q29SK9|A/chicken/Henan/01/2004
MNPNQKIITIGSICMVIGIVSLMLQIGNMISIWVSHSIQTGNQHQAEPISNTNFLTEKAV
ASVTLAGNSSLCPISGWAVHSKDNSIRIGSKGDVFVIREPFISCSHLECRTFFLTQGALL
NDKHSNGTVKDRSPHRTLMSCPVGEAPSPYNSRFESVAWSASACHDGTSWLTIGISGPDN
GAVAVLKYNGIITDTIKSWRNNILRTQESECACVNGSCFTVMTDGPSNGQASYKIFKMEK
GKVVKSVELEAPNYHYEECSCYPDAGEITCVCRDNWHGSNRPWVSFNQNLEYQIGYICSG
VFGDNPRPNDGTGSCGPVSPNGAYGVKGFSFKYGNGVWIGRTKSTNSRSGFEMIWDPNGW
TGTDSSFSVKQDIVAITDWSGYSGSFVQHPELTGLDCIRPCFWVELIRGRPKESTIWTSG
SSISFCGVNSDTAGWSWPDGAELPFTIDK
>Q5DK21|A/duck/Guangdong/173/04
MNPNQKIITIGSICMVIGIVSLMLQIGNMILIWVSHSIQTGNQHQAEPISNTNFLTEKAV
ASVTLAGNSSLCPISGWAVHSKDNSIRIGSKGDVFVVREPFISCSHLECRTFFLTQGALL
NDKHSNGTVKDRSPHRTLMSCPVGEAPSPYNSRFESVAWSASACHDGTSWLTIGISGPDN
GAVAVLKYNGIITDTIKSWRNNILRTQESECACVNGSCFTVMTDGPSNGQASYKIFKMEK
GKVVKSVELDAPNYHYEECSCYPDAGEITCVCRDNWHGSNRPWVSFNQNLEYQIGYICSG
VFGDNPRPNDGTGSCGPVSPNGAYGVKGFSFKYGNGVWIGRTKSTNSRSGFEMIWDPNGW
TGTDSSFSVKQDIVAITDWSGYSGSFVQHPELTGLDCIRPCFWVELIRGRPKESTIWTSG
SSISFCGVNSDTVGWSWPDGAELPFTIDK
>Q195D7|St Jude H5N1 influenza seed virus 163243)
MNPNQKIITIGSICMVIGIVSLMLQIGNMISIWVSHSIQTGNQRQAEPISNTKFLTEKAV
ASVTLAGNSSLCPISGWAVYSKDNSIRIGSRGDVFVIREPFISCSHLECRTFFLTQGALL
NDKHSNGTVKDRSPHRTLMSCPVGEAPSPYNSRFESVAWSASACHDGTSWLTIGISGPDN
GAVAVLKYNGIITDTIKSWRNNILRTQESECACVNGSCFTVMTDGPSSGQASYKIFKMEK
GKVVKSVELDAPNYHYEECSCYPDAGEITCVCRDNWHGSNRPWVSFNQNLEYQIGYICSG
VFGDNPRPNDGTGSCGPVSPNGAYGVKGFSFKYGNGVWIGRTKSTNSRSGFEMIWDPNGW
TGTDSSFSVKQDIVAITDWSGYSGSFVQHPELTGLDCIRPCFWVELIRGRPKESTIWTSG
SSISFCGVNSDTVSWSWPDGAELPFTIDK
>Q6J8D3|A/Ph/HK/sv674.15/02 
CPISGWAIHSKDNGIRIGSKGDVFVIREPFISCSHLECRTFFLTQGALLNDKHSNGTVKD
RSPHRTLMSCPVGEAPSPYNSRFESVAWSASACHDGTSWLTIGISGPDNGAVAVLKYNGI
ITDTIKSWRNNILRTQESECACVNGSCFTVMTDGPSNGQASYKIFKMEKGKVVKSVELDA
PNYHYEECSCYPDAGEVTCVCRDNWHGSNRPWVSFNQNLEYQIGYICSGVFGDNPRPNDG
TGSCGPMSLNGAYGVKGFSFKYGNGVWIGRTKSTNSRSGFD
>Q6J8D5|A/Ck/HK/96.1/02 
MNPNQKIITIGSICMVIGIVSLMLQIGNMISIWVSHSIQTGNQHQAEPISNTNFLTEKAV
ASVTLAGNSSLCPISGWAVHSKDNSIRIGSKGDVFVIREPFISCSHLECRTFFLTQGALL
NDKHSNGTVKDRSPHRTLMSCPVGEAPSPYNSRFESVAWSASACHDGTSWLTIGISGPDN
GAVAVLKYNGIITDTIKSWRNNILRTQESECACVNGSCFTVMTDGPSNGQASYKIFKMEK
GKVVKSVELDAPNYHYEECSCYPDAGEITCVCRDNWHGSNRPWVSFNQNLEYQIGYICSG
VFGDNPRPNDGTGSCGPVSPNGAYGVKGFSFKYGNGVWIGRTKSTNSRSGFEMIWDPN
>Q6J8D6|A/Ck/HK/YU777/02 
NPNQKIITIGSTCMVIGIVSLMLQIGNMISIWVSHSIQTGNQHQAEPISNTNFLTEKAVA
SVTLAGNSSLCPISGWAVHSKDNSIRIGSKGDVFVIREPFISCSHLECRTFFLTQGALLN
DKHSNGTVKDRSPHRTLMSCPVGEAPSPYNSRFESVAWSASACHDGTSWLTIGISGPDNG
AVAVLKYNGIITDTIKSWRNNILRTQESECACVNGSCFTVMTDGPSNGQASYKIFKMRKG
KVVKSVELDAPNYHYEECSCYPDAGEITCVCRDNWHGSNRPWVSFNQNLEYQIGYICSGV
FGDNPRPNDGTGSCGPVSPNGAYGVKGFSFKYGNGVWIGRTKSTNSRSGF
>Q6J8E0|A/G.H/HK/793.1/02 
MNPNQKIITIGSICMVTGIVSLMLQIGNMISIWVSHSIHTRNQHQAEPISNTNFLTEKAV
ASVTLAGNSSLCPISGWAVHSKDNSIRIGSKGDVFVVREPFISCSHLECRTFFLTQGALL
NDKHSNGTVKDRSPHRTLMSCPVGEAPSPYNSRFESVAWSASACHDGTSWLTIGISGPDN
GAVAVLKYNGIITDTIKSWRNNILRTQESECTCVNGSCFTVMTDGPSNGQASYKIFKMEK
GKVVKSVELDAPNYHYEECSCYPDAGEITCVCRDNWHGSNRPWVSFNQNLEYQIGYICSG
VFGDNPRPNDGTGSCGPVSSNGAYGVKGFSFKYGNGVWIG
>Q6J8E2|A/Gs/HK/739.2/02 
NPNQKITTIGSICMVIGIVSLMLQIGNIISIWVSHSIQTGNQHQAEPCNQSIITYENNTW
VNQTYVNISNTNFLTEKAVASVTLAGNSSLCPISGWAVYSKDNGIRIGSKGDVFVIREPF
ISCSHLECRTFFLTQGALLNDKHSNGTVKDRSPHRTLMSCPVGEAPSPYNSRFESVAWSA
SACHDGTSWLTIGISGPDNGAVAVLKYNGIITDTIKSWRNNIMRTQESECACVNGSCFTV
MTDGPSNGQASYKIFRIEKGKVVKSAELNAPNYHYEECSCYPDAGEITCVCRDNWHGSNR
PWVSFNQNLEYRIGYICSGVFGDNPRPNDGTGSCGPVSPKGAYGIKGFSFKYGNGVWIGR
TKSTNSRSGFE
>Q4U355|A/chicken/Phitsanulok-2-04/2004
ISGPDNGAVAVLKYNGIITDTVKSWRNNILRTQESECACVNGSCFTVMTDGPSNGQASHK
IFKMEKGKVVKSVELDAPNYHYEECSCYPDAGEITCVCRDNWHGSNRPWVSFNQNLEYQI
GYICSGVFGDNPRPNDG
>Q4U357|A/chicken/Uthaithani-2-01/2004
ISGPDNGAVAVLKYNGIITDTVKSWRNNILRTQESECACVNGSCFTVMTDGPSNGQASHK
IFKMEKGKVVKSVELDAPNYHYEECSCYPDAGEITCVCRDNWHGSNRPWVSFNQNLEYQI
GYIC
>Q4U364|A/chicken/Phitsanulok-2-03/2004
ISGPDSGAVAVLKYNGIITDTIKSWRNNILRTQESECACVNGSCFTVMTDGPSNGQASHK
IFKMEKGKVVKSVELDAPNYHYEECSCYPDAGEITCVCRDNWHGSNRPWVSFNQNLEYQI
GYICSGVFGDNPRPNDG
>Q4U368|A/chicken/Uttaradit-2-01/2004
ISGPDSGAVAVLKYNGIITDTIKSWRNNILRTQESECACVNGSCFTVMTDGPSNGQASHK
IFKMEKGKVVKSVELDAPNYHYEECSCYPDAGEITCVCRDNWHGSNRPWVSFNQNLEYQI
GYICSGVFG
>Q4U375|A/chicken/Nakornsawan-2-06/2004
ISGPDSGAVAVLKYNGIITDTIKSWRNNILRTQESECACVNGSCFTVMTDGPSNGQASHK
IFKMEKGKVVKSVELNAPNYHYEECSCYPDAGEITCVCRDNWHGSNRPWVSFNQNLEYQI
GY
>Q4U380|A/duck/Phichit-2-01/2004
ISGPDSGAVAVLKYNGIITDTIKSWRNNILRTQESECACVNGSCFTVMTDGPSNGQASHK
IFKMEKGKVVKSVELDAPNYHYEECSCYPDAGEITCVCRDNWHGSNRPWVSFNQNLEYQI
GYICSGVFGDNPRPNDG
>Q3C1C4|A/Hanoi/30408/2005
MNPNQKIITIGSICMVTGIVSLMLQIGNMISIWVSHSIHTGNQHQSEPISNTKFLTEKAV
ASVKLAGNSSLCPINGWAVYSKDNSIRIGSKGDVFVIREPFISCSHLECRTFFLTQGALL
NDKHSNGTVKDRSPHRTLMSCPVGEAPSPYNSRFESVAWSASACHDGTSWLTIGISGPDN
GAVAVVKYNGIITDTIKSWRNNILRTQESECACVNGSCFTVMTDGPSNGQASHKIFKMEK
GKVVKSVELDAPNYHYEECSCYPDAGEITCVCRDNWHGSNRPWVSFNQNLEYQIGYICSG
VFGDNPRPNDGTGSCGPVSSNGAYGVKGFSFKYGNGVWIGRTKSTNSRSGFEMIWDPNGW
TETDSSFSVKQDIVAITDWSGYSGSFVQHPELTGLDCIRPCFWVELIRGRPKESTIWTSG
SSISFCGVNSDTVGWSWPDGAELPFTIDK
>Q1KJ86|A/duck/Vietnam/543/2005
MNPNQKIITIGSICMVTGIVSLMLQVGNMISIWVSHSIHTGNQHQAEPISNTNFLTEKAV
ASVKLAGNSSLCPINGWAVYSKDNSIRIGSKGDVFVIREPFISCSHLECRTFFLTQGALL
NDKHSNGTVKDRSPHRTLMSCPVGEAPSPYNSRFESVAWSASACHDGTSWLTIGISGPDN
GAVAVLKYNGIITDTIKSWRNNILRTQESECACVNGSCFTVMTDGPSNGQASHKIFKMEK
GKVVKSVELNAPNYHYEECSCYPDAGEITCVCRDNWHGSNRPWVSFNQNLEYQIGYICSG
VFGDNPRPNDGTGSCGPVSSNGAYGVKGFSFKYGNGVWIGRTKSTNSRSGFEMIWDPNGW
TETDSSFSLKQDIVAITDWSGYSGSFVQHPELTGLDCIRPCFWVELIRGRPKESTIWTSG
SSISFCGVNSDTVGWSWPDGAELPFTIDK
>Q1KJ87|A/duck/Vietnam/258/2004
MNPNQKIITIGSICMVNGIVSLMLQVGNMISIWVSHSIHTGNQHQAEPISNTNFLTEKAV
ASVKLAGNSSLCPINGWAVYSKDNSIRIGSKGDVFVIREPFISCSHLECRTFFLTQGALL
NDKHSNGTVKDRSPHRTLMSCPVGEAPSPYNSRFESVARSASACHDGTSWLTIGISGPDN
GAVAVLKYNGIITDTIKSWRNNILRTQESECACVNGSCFTVMTDGPSNGQASHKIFKMEK
GKVVKSVELEAPNYHYEECSCYPDAGEITCVCRDNWHGSNRPWVSSN
>Q1KJ90|A/chicken/Vietnam/159/2004
MNPNQKIITIGSICMVTGIVSLMLQVGNMISLWVSHSIHTGNQHQAEPISNTNFLTERAV
ASVKLAGNSSLCPINGWAVYSKDNSIRIGSKGDVFVIREPFISCSHLECRTFFLTQGALL
NDKHSNGTVKDRSPHRTLMSCPVGEAPSPYNSRFESVAWSASACHDGTSWLTIGISGPDN
GAVAVLKYNGIITDTIKSWRNNILRTQESECACVNGSCFTVMTDGPSNGQASHKIFKMEK
GKVVKSVELDAPNYHYEECSCYPDAGEITCVCRDNWHGSNRPWVSFNQNLEYQIGYICSG
VFGDNPRPNDGTGSCGPVSSNGAYGVKGFSFKYGNGVWIGRTKSTSSRSGFEMIWDPNGW
TETDSSFSVKQDIVAITDWSGYSGSFVQHPELTGLDCIRPCFWVELIRGRPKESTIWASG
SSISFCGVNSDTVGWSWPDGAELPFTIDK
>Q1KJ99|A/duck/Vietnam/376/2005
MNPNQKIITIGSICMVTGIVSLMLQVGNMISIWVSHSIHTGNQHQAEPISNTNFLNEKAV
ASVKLAGNSSLCPINGWAVYSKDNSIRIGSKGDVFVIREPFISCSHLECRTFFLTQGALL
NDKHSNGTVKDRSPHRTLMSCPVGEAPSPYNSRFESVAWSASACHDGTSWLTIGISGPDN
GAVAVLKYNGIITDTIKSWRNNILRTQESECACVNGSCFTVMTDGPSNGQASHKIFKMEK
GKVVKSVELDAPNYHYEECSCYPDAGEITCVCRDNWHGSNRPWVSFNQNLEYQIGYICSG
VFGDNPRPNDETGSCGPVSSNGAYGVKGFSFKYGNGVWIGRTKSTNSRSGFEMIWDPNGW
TETDSSFSVKQDIVAITDWSGYSGSFVQHPELTGLDCIRPCFWVELIRGRPKESTIWTSG
SSISFCGVNSDTVGWSWPDGAELPFTIDK
>Q1KJA0|A/chicken/Vietnam/398/2005
MNPNQKIITIGSICMVTGIVSLMLQVGNMISIWVSHSIHTGNQHQAEPISNTNFLTEKAV
ASVKLAGNSSLCPINGWAVYSKDNSIRIGSKGDVFVIREPFISCSHLECRTFFLTQGALL
NDKHSNGSVKDRSPHRTLMSCSVGEAPSPYNSRFESVAWSASACHDGTSWLTIGISGPDN
GAVAVLKYNGIITDTIKSWRNNILRTQESECACVNGSCFTVMTDGPSNGQASHKIFKMEK
GKVVKSVELDAPNYHYEECSCYPDAGEITCVCRDNWHGSNRPWVSFNQNLEYQIGYICSG
VFGDNPRPNDGTGSCGPVSSNGAYGVKGFSFKYGNGVWIGRTKSTNSRSGFEMIWDPNGW
TETDSSFSVKQDIVAITDWSGYSGSFVQHPELTGLDCIRPCFWVELIRGRPKESTIWTSG
SSISFCGVNSDTVGWSWPDGAELPFTIDK
>Q1KJA6|A/duck/Vietnam/286/2005
MNPNQKIITIGSICMVTGIVSLMLQVGNMISIWVSHSIHTGNQHQAEPISNTNFLTEKAV
ASVKLAGNSSLCPINGWAVYSKDNSIRIGSKGDVFVIREPFISCSHLECRTFFLTQGALL
NDKHSNGTVKDRSPHRSLMSCPVGEAPSPYNSRFESVAWSASACHDGTSWLTIGISGPDN
GAVAVLKYNGIITDTIKSWRNNILRTQESECACVNGSCFTVMTDGPSNGQASHKIFKMKK
GKVVKSVELDAPNYHYEECSCYPDAGEITCVCRDNWHGSNRPWVSFNQNLEYQIGYICSG
VFGDNPRPNDGTGSCGPVSSNGAYGVKGFSFKYGNGVWIGRTKSTNSRSGFEMIWDPNGW
TETDSSFSVKQDIVAITDWSGYSGSFVQHPELTGLDCIRPCFWVELIRGRPKESTIWTSG
SSISFCGVNSDTVGWSWPDGAELPFTIDK
>Q1KJB4|A/duck/Vietnam/317/2005
MNPNQKIITIGSICMVTGIVSLMLQIGNMISIWVSHSIHTGNQHQSEPISNTNFLTEKAV
ASVKLAGNSSLCPINGWAVYSKDNSIRIGSKGDVFVIREPFISCSHLECRTFFLTQGALL
NDKHSNGTVKDRSPHRTLMSCPVGEAPSPYNSRFESVAWSASACHDGTSWLTIGISGPDN
GAVAVVKYNGIITDTIKSWRNNILRTQESECACVNGSCFTVMTDGPSNGQASHKIFKMEK
GKVVKSVELDAPNYHYEECSCYPDAGEITCVCRDNWHGSNRPWVSFNQNLEYQIGYICSG
VFGDNPRPNDGTGSCGPVSSNGAYGVKGFSFKYGNGVWIGRTKSTNSRSGFEMIWDPNGW
TETDSSFSVKQDIVAITDWSGYSGSFVQHPELTGLDCIRPCFWVELIRGRPKESTIWTSG
SSISFCGVNSDTVGWSWPDGAELPFTIDK
>Q1KJC3|A/mallard/Vietnam/21/2003
MNPNQKIITIGSICMVTGIVSLMLQVGNMISIWVSHSIHTGNQHQAEPISNTNFLTEKAV
ASVKLAGNSSLCPINGWAVYSKDNSIRIGSKGDVFVIREPFISCSHLECRTFFLTQGALL
NDKHSNGTVKDRSPHRTLMSCPVGEAPSPYNSRFESVAWSASACHDGTSWLTIGISGPDN
GAVAVLKYNGIITDTIKSWRNNILRTQESECACVNGSCFTVMTDGPSNGQASHKIFKMEK
GKVVKSVELDAPNYHYEECSCYPDAGEITCVCRDNWHGSNRPWVSFNQNLEYQIGYICSG
VFGDNPRPNDGTGSCGPVSSNGAYGVKGFSFKYGNGVWIGRTKSTNSRSGFEMIWDPNGW
TETDSSFSVKQDIVAITDWSGYSGSFVQHPELTGLDCIRPCFWVELIRGRPKESTIWTSG
SSISFCGVNSDTVGWSWPDGAELPFTIDK
>Q1KJD6|A/chicken/Deli Serdang/BPPVI/2005
MNPNQKIITIGSICMVIGTISLMLQIGNMISIWVSHSIQTGNQHQAESISNTNPLTEKAV
ASVTLAGNSSLCPIRGWAVHSKDNSIRIGSKGDVFVIREPFISCSHLECRTFFLTQGALL
NDKHSNGTVKDRSPHRTLMSCPVGEAPSPYNSRFESVAWSASACHDGTSWLTIGISGPDN
GAVAVLKYNGIITDTIKSWRDNILRTQESECACVNGSCFTVMTDGPSNGQASYKIFKMEK
GKVVKSVELDAPNYHYEECSCYPDAGEITCVCRDNWHGSNRPWVSFNQNLEYQIGYICSG
VFGDNPRPNDGTGSCGPMSSNGAHGVKGFSFKYGNGVWIGRTKSTNSRSGFEMIWDPNGW
TGTDSSFSVKQDIVAITDWSGYSGSFVQHPELTGLDCIRPCFWVELIRGRPKESTIWTSG
SSISFCGVNSDTVSWSWPDGAELPFTIDK
>Q1KJE2|A/chicken/Kupang-3-NTT/BPPV6/2004
MNPNQKIITIGSICMVIGIVSLMLQIGNMISIWVSHSIQTGNQHQAESISNTNPLTEKAV
ASVTLAGNSSLCPIRGWAVHSKDNSIRIGSKGDVFVIREPFISCSHLECRTFFLTQGALL
NDKHSNGTVKDRSPHRTLMSCPVGEAPSPYNSRFESVAWSASACHDGTSWLTIGISGPDN
GAVAVLKYNGIITDTIKSWRNNILRTQESECACVNGSCFTVMTDGPSNGQASYKIFKMEK
GKVVKSVELDAPNYHYEECSCYPDAGEITCVCRDNWHGSNRPWVSFNQNLEYQIGYICSG
VFGDNPRPNDGTGSCGPMSPNGAYGVKGFSFKYGNGVWIGRTKSTNSRSGFEMIWDPNGW
TGTDSSFSVKQDIVAITDWSGYSGSFVQHPELTGLDCIRPCFWVELIRGRPKESTIWTSG
SSISFCGVNSDTVSWSWPDGAELPFTIDK
>Q1KJE7|A/chicken/Bangli Bali/BBPV6-1/2004
MNPNQKIITIGSICMVIGIVSLMLQIGNMISIWVSHSIQTGNQHQAESISNTNPLTEKAV
ASVTLAGNSSLCPIRGWAVHSKDNSIRIGSKGDVFVIREPFISCSHLECRTFFLTQGALL
NDKHSNGTVKDRSPHRTLMSCPVGEAPSPYNSRFESVAWSASACHDGTSWLTIGISGPDN
GAVAVLKYNGIITDTIKSWRNNILRTQESECACVNGSCFTVMTDGPSNGQASYKIFKMEK
GKVVKSVELDAPNYHYEECSCYPDAGEITCVCRDNWHGSNRPWVSFNQNLEYQIGYICSG
VFGDNPRPNDGTGSCGPMSPNGAYGVKGFSFKYGNGVWIGRTKSTNSRSGFEMIWDPNGW
TGTDSSFSVKQDIVAITDWSGYSGSFVQHPELTGLDCIRPCFWVELIRGRPKESTIWTSG
SSISFCGVNSDTVSWSWPDGAELPFTIDK
>Q1KJF1|A/chicken/Kulon Progo/BBVW/2005
MNPNQKIITIGSICMVIGTVSLMLQIGNMISIWVSHSIQTGNQHQAEPTSSTNPLTEKAV
ASVTLAGNSSLCPIRGWAIHSKDNSIRIGSKGDVFVIREPFISCSHLECRTFFLTQGALL
NDKHSNGTVKDRSPHRTLMSCPVGEAPSPYNSRFESVAWSASACHDGTSWLTIGISGPDN
GAVAVLKYNGIITDTIKSWRNNILRTQESECACVNGSCFTVMTDGPSNGQASYKIFKMEK
GKVVKSVELDAPNYHYEECSCYPDAGEITCVCRDNWHGSNRPWVSFNQNLEYQIGYICSG
VFGDNPRPNDGTGSCGPMSPNGAYGVKGFAFKYGNGVWIGRTKSTNSRSGFEMIWDPNGW
TGPDSSFSVKQDIVAITDWSGYSGSFVQHPELTGLDCIRPCFWVELIRGRPKESTIWTSG
SSISFCGVNSDTVSWSWPDGAELPFTIDK
>Q1KJF7|A/chicken/Sragen/BPPV4/2003
MNPNQKIITIGSICMVIGIVSLMLQIGNMISIWVSHSIQTGNQHQAESISNTNPLTEKAV
ASVTLAGNSSLCPIRGWAVHSKDNSIRIGSKGDVFVIREPFISCSHLECRTFFLTQGALL
NDKHSNGTVKDRSPHRTLMSCPVGEAPSPYNSRFESVAWSASACHDGTSWLTIGISGPDN
GAVAVLKYNGIITDTIKSWRNNILRTQESECACVNGSCFTVMTDGPSNGQASYKIFKMEK
GKVVKSVELDAPNYHYEECSCYPDAGEITCVCRDNWHGSNRPWVSFNQNLEYQIGYICSG
VFGDNPRPNDGTGSCGPMSPNGAYGVKGFSFKYGNGVWIGRTKSTNSRSGFEMIWDPNG
>Q1KJG1|A/chicken/Malang/BBVet-IV/2004
MNPNQKIITIGSICMVIGIVSLMLQIGNMISIWVSHSIQTENQHQAESISNTNPPTEKAV
ASVTLAGNSSLCPIRGWAVHSKDNSIRIGSKGDVFVIREPFISCSHLECRTFFLTQGALL
NDKHSNGTVKDRSPHRTLMSCPVGEAPSPYNSRFESVAWSASACHDGTSWLTIGISGPDN
GAVAVLKYNGIITDTIKSWRNNTLRTQESECACVNGSCFTVMTDGPSNGQASYKIFKMEK
GKVVKSVELDAPNYHYEECSCYPDAGEITCVCRDNWHGSNRPWVSFNQNLEYQIGYICSG
VFGDNPRPNDGTGSCGPMSPNGAYGVKGFSFKYGNGVWIGRTKSTNSRSGFEMIWDPNGW
TGTDSSFSVKQDIVSITDWSGYSGSFVQHPELTGLDCIRPCFWVELIRGRPKESTIWTSG
SSISFCGVNSDTVSWSWPDGAELPFTIDK
>Q6PUP6|A/Thailand/4(SP-528)/2004
MNPNKKIITIGSICMVTGMVSLMLQIGNLISIWVSHSIHTGNQHKAEPISNTNFLTEKAV
ASVKLAGNSSLCPINGWAVYSKDNSIRIGSKGDVFVIREPFISCSHLECRTFFLTQGALL
NDKHSNGTVKDRSPHRTLMSCPVGEAPSPYNSRFESVAWSASACHDGTSWLTIGISGPDN
GAVAVLKYNGIITDTIKSWRNNILRTQESECACVNGSCFTVMTDGPSNGQASHKIFKMEK
GKVVKSVELDAPNYHYEECSCYPDAGEITCVCRDNWHGSNRPWVSFNQNLEYQIGYICSG
VFGDNPRPNDGTGSCGPVSSNGAYGVKGFSFKYGNGVWIGRTKSTNSRSGFEMIWDPNGW
TETDSSFSVKQDIVAITDWSGYSGSFVQHPELTGLDCIRPCFWVELIRGRPKESTIWTSG
SSISFCGVNSDTVGWSWPDGAELPFTIDK
>Q6Q793|A/Thailand/1(KAN-1)/2004
IGLREQKQEFKMNPNKKIITIGSICMVTGMVSLMLQIGNLISIWVSHSIHTGNQHKAEPI
SNTNFLTEKAVASVKLAGNSSLCPINGWAVYSKDNSIRIGSKGDVFVIREPFISCSHLEC
RTFFLTQGALLNDKHSNGTVKDRSPHRTLMSCPVGEAPSPYNSRFESVAWSASACHDGTS
WLTIGISGPDNGAVAVLKYNGIITDTIKSWRNNILRTQESECACVNGSCFTVMTDGPSNG
QASHKIFKMEKGKVVKSVELDAPNYHYEECSCYPDAGEITCVCRDNWHGSNRPWVSFNQN
LEYQIGYICSGVFGDNPRPNDGTGSCGPVSSNGAYGVKGFSFKYGNGVWIGRTKSTNSRS
GFEMIWDPNGWTETDSSFSVKQDIVAITDWSGYSGSFVQHPELTGLDCIRPCFWVELIRG
RPKESTIWTSGSSISFCGVNSDTVGWSWPDGAELPFTIDK
>Q6E3X2|A/duck/Shanghai/37/2002
MNPNQKIITIGSICMVIGIVSLMLQIGNIISIWVSHSIQTENQHQAEPISNTNFLTEKAV
ASVTLAGSSSLCPISGWAVHSKDNGIRIGSKGDVFVIREPFISCSHLECRTFFLTQGALL
NDKHSNGTVKDRSPHRTLMSCPVGEAPSPYNSRFESVAWSASACHDGTSWLTIGISGPDN
GAVAVLKYNGIITDTIKSWRNNILRTQESECACVNGSCFTVMTDGPSNGQASYKIFKMKK
GEVVKSVELDAPNYHYEECSCYPDAGEITCVCRDNWHGSNRPWVSFNQNLEYQIGYICSG
VFGDNPRPNDGTGSCGPMSPNGAYGVKGFSFKYGNGVWIGRTKSTNSRSGFEMIWDPNGW
TGTDSSFSVKQDIVAITDWSGYSGSFVQHPELTGLDCIRPCFWVELIRGRPKESTIWTSG
SIISFCGVNSDTVGWSWPDGAELPFTIDK
>Q6E3Y2|A/duck/Guangdong/22/2002
MNPNQKIITIGSICMAIGIVSLMLQIGNIIPIWVSHSIQTGNQHQAEPCNQSIITYENNT
WVNQTYVNINNTNFLTEKAVASVTLAGNSSLCPISGWAVYSKDNGIRIGSKGDVFVIREP
FISCSHLECRTFFLTQEALLNDKHSNGTVKDRSPYRTLMSCPVGEAPSPYNSRFESVAWS
ASACHDGTSWLTIGISGPDNGAVAVLKYNGIITDTIKSWRNNILRTQESECACVNGSCFT
VVTDGPSNGQASYKIFKIVKGKVVQSVELNAPNYHYEECSCYLDAGEITCVCRDNWHGSN
RPWVSFNQNLEYQIGYICSGVFGDNPRPNDGTGSCGPVSPNGAHGIKGFSFKYGNGVWIG
RTKSTNSRSGFEMIWDPNGWTGTDSNFSVKQDIVAITDWSGYSGSFVQHPELTGLDCIRP
CFWVELIRGRPKESTIWTSGSSISFCGVNSDTVGWSWPDGAELPFTIDK
>Q6E3Y3|A/duck/Guangdong/12/2000
MNPNQKIITIGSICMVIGIVSLMLQIGNIISIWVSHSIQTGNQHQAEPISNTNFLTEKAV
ASITLAGNSSLCPISGWAVHSKDNGIRIGSKGDVFVVREPFISCSHLECRTFFLTQGALL
NDKHSNGTVKDRSPHRTLMSCPVGEAPFPYNSRFESVAWSASACHDGTSWLTIGISGPDN
GAVAVLKYNGIITDTIKSWRNNILRTQESECACVNGSCFTVMTDGPSNGQASYKIFKMEK
GKVVKSVELDAPNYHYEECSCYPDAGEITCVCRDNWHGSNRPWVSFNQNLEYQIGYICSG
VFGDNPRPNDGTGSCGPVSPNGAYGVKGFSFKYGNGVWIGRTKSTNSRSGFEMIWDPNGW
TGTDSSFSVKQDIVAITDWSGYSGSFVQHPELTGLDCIRPCFWVELIRGRPKESTIWTSG
SSISFCGVNSDTVGWSWPDGAELPFTIDK
>Q0QIL2|A/duck/Vietnam/8/2005
MNPNQKIITIGSICMVVGIISLMLQIGNIISVWVSHIIQTGHPNQPEPCNQSINFYTEQA
AASVTLAGNSSLCPISGWAIYSKDNSIRIGSKGDVFVIREPFISCSHLECRTFFLTQGAL
LNDKHSNGTVKDRSPYRTLMSCPVGEAPSPYNSRFESVAWSASACHDGISWLTIGISGPD
NGAVAVLKYNGIITDTIKSWRNNFLRTQESECACVNGSCFTVMTDGPSNEQASYKIFKIE
KGRVVKSVELNAPNYHYEECSCYPDAGEITCVCRDNWHGSNRPWVSFNQNLEYQIGYICS
GVFGDSPRPNDGTGSCGPVSLNGAYGVKGFSFKYGNGVWIGRTKSTNSRSGFEMIWDPNG
WTETDSSFSLKQDIIAITDWSGYSGSFIQHPEMTGLNCMRPCFWVELIRGRPKEKTIWTS
GSSISFCGVNSDTVGWSWPDGAELPFTIDK
>Q8JN87|A/Duck/HongKong/380.5/2001
MNPNQKIITIGSICMVIGIVSLMLQIGNIISIWVSHSIQTGNQHQAEPCNQSIITYENNT
WVNQTYVNISNTNFLTEKAVASVTLAGNSSLCPISGWAVYSKDNGIRIGSKGDVFVIREP
FISCSHLECRTFFLTQGALLNDKHSNGTVKDRSPYRTLMSCPVGEAPSPYNSRFESVAWS
ASACHDGTSWLTIGISGPDNGAVAVLKYNGIITDTIKSWRNNILRTQESECACVNGSCFT
VMTDGPSNGQASYKIFKIEKGKVVKSVELNAPNYHYEECSCYPDAGEITCVCRDSWHGSN
RPWVSFNQNLEYQIGYICSGVFGDNPRPNDGTGSCGPVSPNGAYGIKGFSFKYGNGVWIG
RTRSTNSRSGFEMIWDPNGWTGTDSNFSVKQDVVAITDWSGYSGSFVQHPELTGLDCIRP
CFWVELIRGRPKESTIWTSGSSISFCGVNSDTVGWSWPDGAELPFTIDK
>A1EEG7|A/white-backed munia/Hong Kong/2469/2006
MNPNQKIITIGSTCMVIGIVSLMLQIGNMISLWVSHSIQTGNQHQVEPISNTNFLTGKAV
ASVTLAGNSSLCPIRGWAVHSKDNSIRIGSKGDVFVIREPFISCSHLECRTFFLTQGALL
NDKHSNGTVKDRSPHRTLMSCPVGEAPSPYNSRFESVAWSASACHDGTSWLTIGISGPDN
GAVAVLKYNGMITDTIKSWRNNILRTQESECACVNGSCFTVMTDGPSNGQASYKIFKMEK
GRVVKSVELDAPNYHYEECSCYPDAGEITCVCRDNWHGSNRPWVSFNQNLEYQIGYICSG
VFGDNPRPNDGTGSCGPVSPNGAYGVKGFSFKYGNGVWIGRTKSPNSRSGFEMIWDPNGW
TETDSSFSVKQDIVAITDWSGYSGSFVQHPELTGLDCIRPCFWVELIRGRPKESTIWTSG
SSISFCGVNSDTVSWSWPDGAELPFTID
>A1EEG8|A/large-billed crow/Hong Kong/2512/2006
MNPNQKIITIGSTCMVIGIVSLMLQIGNMISLWVSHSIQTGNQHQVEPISNTNFLTGKAV
ASVTLAGNSSLCPIRGWAVHSKDNSIRIGSKGDVFVIREPFISCSHLECRTFFLTQGALL
NDKHSNGTVKDRSPHRTLMSCPVGEAPSPYNSRFESVAWSASACHDGTSWLTIGISGPDN
GAVAVLKYNGMITDTIKSWRNNILRTQESECACVNGSCFTVMTDGPSNGQASYKIFKMEK
GRVVKSVELDAPNYHYEECSCYPDAGEITCVCRDNWHGSNRPWVSFNQNLEYQIGYICSG
VFGDNPRPNDGTGSCGPVSPNGAYGVKGFSFKYGNGVWIGRTKSPNSRSGFEMIWDPNGW
TETDSSFSVKQDIVAITDWSGYSGSFVQHPELTGLDCIRPCFWVELIRGRPKESTIWTSG
SSISFCGVNSDTVSWSWPDGAELPFTIDK
>A1EEI0|A/goose/Guiyang/337/2006
MNPNQKIITIGSICMIIGIVSLMLQIGNIISIWVSHSIQTGNQHQAEPISDTNFLTEKAV
ASVILAGNSSLCHISGWAVHSKDNSIRIGSKGDVFVIREPFISCSHLECRTFFLTQGALL
NDKHSNGTVKDRSPHRTLMSCPVGEAPSPYNSRFESVAWSASACHDGTSWLTIGISGPDN
GAVAVLKYNGIITDTIKSWRNYILRTQESECACVNGSCFTVMTDGPSNGQASYKIFKIEK
GKVVKSVELDAPNYHYEECSCYPDAGEITCVCRDNWHGSNRPWVSFNQNLEYQIGYICSG
VFGDTPRPNDGTGSCGPVSPNGAYGVKGFSFKYGNGVWIGRTKSTNSRSGFEMIWDPNGW
TGTDSSFSVKQDLVAITDWSGYSGSFVQHPELTGLDCIRPCFWVELIRGRPKESTIWTSG
SSISFCGVNSDTVGWSWPDG
>A1EEJ4|A/goose/Guangxi/4513/2005
MNPNQKIITIGSICMVIGIVSLMLQIGNMISIWVSHSIQTGNQHQAEPIRNTNFLTENAV
ASVTLAGNSSLCPIRGWAVHSKDNSIRIGSKGDVFVIREPFISCSHLECRTFFLTQGALL
NDKHSNGTVKDRSPHRTLMSCPVGEAPSPYNSRFESVAWSASACHDGTSWLTIGISGPDN
GAVAVLKYNGMITDTIKSWRNNILRTQESECACVNGSCFTVMTDGPSNGQASYKIFKMEK
GKVVKSVELNAPNYHYEECSCYPDAGEIICVCRDNWHGSNRPWVSFNQNLEYQIGYICSG
VFGDNPRPNDGTGSCGPVSPNGAYGIKGFSFKYGNGVWIGRTKSTNSRSGFEMIWDPNGW
TGTDSNFSVKQDIVAITDWSGYSGSFVQHPELTGLDCIRPCFWVELIRGRPKESTIWTSG
SSISFCGVNSDTVSWSWPDGAELPFTIDK
>A1EEJ9|A/duck/Guangxi/5270/2005
MNPNQKIITIGSICMVIGIVSLMLQIGNMISIWVSHSIQTGNQHQAEPIRNTNFLTENAV
ASVTLAGNSSLCPIRGWAVHSKDNSIRIGSKGDVFVIREPFISCSHLECRTFFLTQGALL
NDKHSNGTVKDRSPHRTLMSCPVGEAPSPYNSRFESVAWSASACHDGTSWLTIGISGPDN
GAVAVLKYNGIITDTIKSWRNNILRTQESECACVNGSCFTVMTDGPSNGQASYKIFKMEK
GKVVKSVELNAPNYHYEECSCYPDAGEIICVCRDNWHGSNRPWVSFNQNLEYQIGYICSG
VFGDNPRPNDGTGSCGPVSPNGAYGIKGFSFKYGNGVWIGRTKSTNSRSGFEMIWDPNGW
TGTDSNFSVKQDIVAITDWSGYSGSFVQHPELTGLDCIRPCFWVELIRGRPKESTIWTSG
SSISFCGVNSDTVSWSWPDGAELPFTIDK
>A1EEK1|A/duck/Guangxi/5457/2005
QKIITIGSICMVIGIVSLMLQIGNMISIWVSHSIQTGNQHQADPIRNTNFLTENAVASVT
LAGNSSLCPIRGWAVHSKDNSIRIGSKGDVFVIREPFISCSHLECRTFFLTQGALLNDKH
SNGTVKDRSPHRTLMSCPVGEAPSPYNSRFESVAWSASACHDGTSWLTIGISGPDNGAVA
VLKYNGIITDTIKSWRNNILRTQESECACVNGSCFTVMTDGPSNGQASYKIFKMEKGKVV
KSVELNAPNYHYEECSCYPDAGEIICVCRDNWHGSNRPWVSFNQNLEYQIGYICSGVFGD
NPRPNDGTGSCSPVSPNGAYGIKGFSFKYGNGVWIGRTKSTNSRSGFEMIWDPNGWTGTD
SNFSVKQDIVAITDWSGYSGSFVQHPELTGLNCIRPCFWVELIRGRPKESTIWTSGSSIS
FCGVNSDTVSWSWPDGAELPFTIDK
>A1EEK3|A/goose/Guangxi/224/2006
MNPNQKIITIGSICMVIGIVSLMLQIGNMISIWVSHSIQTGNQNQVEPISNTNFLTEKAV
ASVTLAGNSSLCPIRGWAIHSKDNSIRIGSKGDVFVIREPFISCSHLECRTFFLTQGALL
NDKHSNGTVKDRSPHRTLMSCPVGEAPSPYNSRFESVAWSASACHDGTSWLTIGISGPDN
GAVAVLKYNGIITDTIKSWRNNILRTQESECACVNGSCFTVMTDGPSNGQASYKIFKMEK
GKVIKSVELDAPNYHYEECSCYPDAGEITCVCRDNWHGSNRPWVSFNQNLEYQIGYICSG
VFGDNPRPNDGTGSCGPVSPNGAYGVKGFSFKYGNGVWIGRTKSPNSRSGFEMIWDPNGW
SETDSSFSVKQDIVAITDWSGYSGSFVQHPELTGLDCIRPCFWVELIRGRPKESTIWTSG
SSISFCGVNSDTVSWSW
>A1EEK9|A/duck/Guangxi/804/2006
MNPNQKIITIGSICMVIGIFSLMLQIGNMISIWVSHSIQTGNQHQAEPIRNTNFLTENAV
ASVTLAGNSSLCPIRGWAVHSKDNGIRIGSKGDVFVIREPFISCSHLECRTFFLTQGALL
NDKHSNGTVKDRSPHRTLMSCPVGEAPSPYNSRFESVAWSASACHDGTSWLTIGISGPDN
GAVAVLKYNGIITDTIKSWRNNILRTQESECACVNGSCFTVMTDGPSNGQASYKIFKMEK
GKVVKSVELNAPNYHYEECSCYPDAGEIICVCRDNWHGSNRPWVSFNQNLEYQIGYICSG
VFGDNPRPNDGTGSCGPVSPNGAYGIKGFSFKYGNGVWIGRTKSTNSRSGFEMIWDPNGW
TGTDSNFSVKQDIVAITDWSGYSGSFVQHPELTGLDCIRPCFWVELIRGRPKESTIWTSG
SSISFCGVNSDTVSWSWPDGAELPFTIDK
>A1EEL0|A/chicken/Guiyang/3721/2005
MNPNQKIITIGSICMVIGIVSLMLQIGNMISIWVSHSIQTGNQHQAEPIRNANFLTENAV
ASVTLAGNSSLCPVRGWAVHSKDNSIRIGSKGDVFVIREPFISCSHLECRTFFLTQGALL
NDKHSNGTVKDRSPHRTLMSCPVGEAPSPYNSRFESVAWSASACHDGTSWLTIGISGPDN
GAVAVLKYNGIITDTIKSWRNNILRTQESECACVNGSCFTVMTDGPSNGQASYKIFKMEK
GKVVKSVELNAPNYHYEECSCYPDAGEITCVCRDNWHGSNRPWVSFNQNLEYQIGYICSG
VFGDNPRPNDGTGSCGPVSPNGAYGIKGFSFKYGNGVWIGRTKSTNSRSGFEMIWDPNGW
TETDSNFSVKQDIVAITDWSGYSGSFVQHPELTGLDCIRPCFWVELIRGRPKESTIWTSG
SSISFCGVNSDTVSWSWPDGAELPFTIDK
>A1EEL1|A/chicken/Guiyang/4059/2005
MNPNQKIITIGSICMVIGIVSLMLQIGNMISIWVSHSIQTGNQHQAEPIRNANFLTENAV
ASVTLAGNSSLCPVRGWAVHSKDNSIRIGSKGDVFVIREPFISCSHLECRTFFLTQGALL
NDKHSNGTVKDRSPHRTLMSCPVGEAPSPYNSRFESVAWSASACHDGTSWLTIGISGPDN
GAVAVLKYNGIITDTIKSWRNNILRTQESECACVNGSCFTVMTDGPSNGQASYKIFKMEK
GKVVKSVELNAPNYHYEECSCYPDAGEITCVCRDNWHGSNRPWVSFNQNLEYQIGYICSG
VFGDNPRPNDGTGSCGPVSPNGAYGIKGFSFKYGNGVWIGRTKSTNSRSGFEMIWDPNGW
TETDSNFSVKQDIVAITDWSGYSGSFVQHPELTGLDCIRPCFWVELIRGRPKESTIWTSG
SSISFCGVNSDTVSWSWP
>A1EEL4|A/duck/Guiyang/497/2006
MNPNQKIITIGSICMVIGIVSLMLQIGNMISIWVSHSIQTGNQHQAEPIRNANFLTENAV
DSVTLAGNSSLCPVRGWAVHSKDNSIRIGSKGDVFVIREPFISCSHLECRTFFLTQGALL
NDKHSNGTVKDRSPHRTLMSCLVGEAPSPYNSRFESVAWSASACHDGTSWLTIGISGPDN
GAVAVLKYNGIITDTIKSWRNNILRTQESECACVNGSCFTVMTDGPGNGQASYKIFKMEK
GKVVKSVELNAPNYHYEECSCYPDAGEITCVCRDNWHGSNRPWVSFNQNLEYQIGYICSG
VFGDNPRPNDGKGSCGPVSPNGAYGIKGFSFKYGNGVWIGRTKSTNSRSGFEMIWDPNGW
TETDSNFSVKQDIVAITDWSGYSGSFVQHPELTGLDCIRPCFWVELIRGRPKESTIWTSG
SSISFCGVNSDTVSWSW
>A1EEM8|A/duck/Hunan/856/2006
MNPNQKIITIGSICMAIGIVSLMLQIGNMISIWVSHSIQTGNQHQAEPIRNTNFLTENAV
ASVTLAGNSSLCPVRGWAVHSKDNSIRIGSKGDVFVIREPFISCSHLECRTFFLTQGALL
NDKHSNGTVKDRSPHRTLMSCPVGEAPSPYNSRFESVAWSASACHDGTSWLTIGISGPDN
GAVAVLKYNGIITDTIKSWRNNILRTQESECACVNGSCFTVMTDGPSNGQASYKIFKMEK
GKVVKSVELDAPNYHYEECSCYPDAGEITCVCRDNWHGSNRPWVSFNQNLEYQIGYICSG
VFGDNPRPNDRTGSCGPVSPNGAYGIKGFSFKYGNGVWIGRTKSTNSRSGFEMIWDPNGW
TGTDSNFSVKQDIVAITDWSGYSGSFVQHPELTGLDCIRPCFWVELIRGRPKESTIWTSG
SSISFCGVNSDTVSWSWPDGAELPFTIDK
>A1EEM9|A/duck/Hunan/988/2006
MNPNQKIITIGSICMAIGIVSLMLQIGNMISIWVSHSIQTGNQHQAEPIRNTNFLTENAV
ASVTLAGNSSLCPVRGWAVHSKDNSIRIGSKGDVFVIREPFISCSHLECRTFFLTQGALL
NDKHSNGTVKDRSPHRTLMSCPVGEAPSPYNSRFESVAWSASACHDGTSWLTIGISGPDN
GAVAVLKYNGIITDTIKSWRNNILRTQESECACVNGSCFTVMTDGPSNGQASYKIFKMEK
GKVVKSVELDAPNYHYEECSCYPDAGEITCVCRDNWHGSNRPWVSFNQNLEYQIGYICSG
VFGDNPRPNDRTGSCGPVSPNGAYGIKGFSFKYGNGVWIGRTKSTNSRSGFEMIWDPNGW
TGTDSNFSVKQDIVAITDWSGYSGSFVQHPELTGLDCIRPCFWVELIRGRPKESTIWTSG
SSISFCGVNSDTVSWSWPDGAELPFTIDK
>A1EEN3|A/chicken/Fujian/10039/2005
MNPNQKIITIGSICMVIGIVSLMLQIGNMISIWVSHSIQTGNQHQAEPIRNTNFLTENAV
ASVTLAGNSSLCPIRGWAVHSKDNSIRIGSKGDVFVIREPFISCSHLECRTFFLTQGALL
NDKHSNGTVKDRSPHRTLMSCPVGEAPSPYNSRFESVAWSASACHDGTSWLTIGISGPDN
GAVAVLKYNGIITDTIKSWRNNILRTQESECACVNGSCFTVMTDGPSNGQASYKIFKMEK
GKVVKSVELNAPNYHYEECSCYPDAGEITCVCRDNWHGSNRPWVSFNQNLEYQIGYICSG
VFGDNPRPNDGTGSCGPVSPNGAYGIKGFSFKYGNGVWIGRTKSTNSRSGFEMIWDPNGW
TGTDSNFSVKQDIVAITDWSGYSGSFVQHPELTGLDCIRPCFWVELIRGRPKESTIWTSG
SSISFCGVNSDTVSWSWPDGAELPFTIDK
>A1EEQ4|A/duck/Guangxi/3364/2005
MVIGIVSLMLQIGNMISIWVSHSIQTGNQNQVEPISNTNFLTEKAVASVTLAGNSSLCPI
RGWAVHSKDNSIRIGSKGDVFVIREPFISCSHLECRTFFLTQGALLNDKHSNGTVKDRSP
HRTLMSCPVGEAPSPYNSRFESVAWSASACHDGTSWLTIGISGPDNGAVAVLKYNGIITD
TIKSWRNNILRTQESECACVNGSCFTVMTDGPSNGQASYKIFKMEKGKVVKSVELDAPNY
HYEECSCYPDAGEITCVCRDNWHGSNRPWVSFNQNLEYQIGYICSGVFGDNPRPNDGTGS
CGPVSSNGAYGVKGFSFKYGNGVWIGRTKSPNSRSGFEMIWDPNGWTETDSSFSVKQDIV
AITDWSGYSGSFVQHPELTGLDCIRPCFWVELIRGRPKESTIWTSGSSISFCGVNSDTVS
WSWPDGAELPFTIDK
>A1EEQ5|A/duck/Guangxi/3548/2005
MVIGIVSLMLQIGNMISIWVSHSIQTGNQNQVEPISNTNFLTEKTVASVTLAGNSSLCPI
RGWAVHSKDNSIRIGSKGDVFVIREPFISCSHLECRTFFLTQGALLNDKHSNGTVKDRSP
HRTLMSCPVGEAPSPYNSRFESVAWSASACHDGTSWLTIGISGPDNGAVAVLKYNGMITD
TIKSWRNNILRTQESECACVNGSCFTVMTDGPSNGQASYKIFKMEKGKVVKSVELDAPNY
HYEECSCYPDAGEITCVCRDNWHGSNRPWVSFNQNLEYQIGYICSGVFGDNPRPNDGAGS
CGPVSPNGAYGVKGFSFKYGNGVWIGRTKSPNSRSGFEMIWDPNGWTETDSSFSVKQDIV
AITDWSGYSGSFVQHPELTGLDCIRPCFWVELIRGRPKESTIWTSGSSISFCGVNSDTVS
WSWPDGAELPFTIDK
>A1EER4|A/goose/Yunnan/3720/2005
MNPNQKIITIGSICMVIGIVSLMLQIGNMISIWVSHSIQTGNQNQVEPISNTNFLTEKAV
ASVTLAGNSSLCPIRGWAVHSKDNSIRIGSKGDVFVIREPFISCSHLECRTFFLTQGALL
NDKHSNGTVKDRSPHRTLMSCPVGEAPSPYNSRFESVAWSASACHDGTSWLTIGISGPDN
GAVAVLKYNGMITDTIKSWRNNILRTQESECACVNGSCFTVMTDGPSNGQASYKIFKMEK
GKVVKSVELDAPNYHYEECSCYPDAGEITCVCRDNWHGSNRPWVSFNQNLEYQIGYICSG
VFGDNPRPNDGTGSCGPVSPNGAYGVKGFSFKYGNGVWIGRTKSPNSRSGFEMIWDPNGW
TETDSSFSVKQDIVAITDWSGYSGSFVQHPELTGLDCIRPCFWVELIRGRPKESTIWTSG
SSISFCGVNSDTVSWSWPDGAELPFTIDK
>A1EER7|A/goose/Yunnan/4494/2005
MNPNQKIITIGSICMVIGIVSLMLQIGNMISIWVSHSIQTGNQNQVEPISNTNFLTEKAV
ASVTLAGNSSLCPIRGWAVHSKDNSIRIGSKGDVFVIREPFISCSHLECRTFFLTQGALL
NDKHSNGTVKDRSPHRTLMSCPVGEAPSPYNSRFESVAWSASACHDGTSWLTIGISGPDN
GAVAVLKYNGMITDTIKSWRNNILRTQESECACVNGSCFTVMTDGPSNGQASYKIFKMEK
GKVVKSVELDAPNYHYEECSCYPDAGEITCVCRDNWHGSNRPWVSFNQNLEYQIGYICSG
VFGDNPRPNDGTGSCGPVSPNGAYGVKGFSFKYGNGVWIGRTKSPNSRSGFEMIWDPNGW
TETDSSFSVKQDIVAITDWSGYSGSFVQHPELTGLDCIRPCFWVELIRGRPKESTIWTSG
SSISFCGVNSDTVSWSWPDGAELPFTID
>A1EES3|A/duck/Yunnan/5236/2005
MNPNQKIITIGSICMVIGIVSLMLQIGNIISIWVSHSIQTGNQRQAEPISNTKFFTEKAV
ASVTLAGNSSLCPISGWAVHSKDNSIRIGSKGDVFVIREPFISCSHLECRTFFLTQGALL
NDKHSNGTVKDRSPHRTLMSCPVGEAPSPYNSRFESVAWSASACHDGTSWLTIGISGPDN
GAVAVLKYNGIITDTIKSWRNNILRTQESECACVNGSCFTVMTDGPSNGQASYKIFKMEK
GKVVKSVELDAPNYHYEECSCYPDAGEITCVCRDNWHGSNRPWVSFNQNLEYQIGYICSG
VFGDNPRPNDGTGSCGPVSPNGAYGVKGFSFKYGNGVWIGRTKSTNSRSGFEMIWDPNGW
TGTDSSFSVKQDIVAITDWSGYSGSFVQHPELTGLDCIRPCFWVELVRGRPKESTIWTSG
SSISFCGVNSDTVGWSWPDGAELPFTIDK
>A1EET1|A/chicken/Guiyang/3570/2005
MNPNQKIITIGSICMVIGIVSLMLQIGNMISIWVSHSIQTGNQHQVGPISNTNFLTEKAV
ASVTLAGNSSLCPIRGWAVHSKDNSIRIGSKGDVFVIREPFISCSHLECRTFFLTQGALL
NDKHSNGTVKDRSPHRTLMSCPVGEAPSPYNSRFESVAWSASACHDGTSWLTIGISGPDN
GAVAVLKYNGMITDTIKSWRNNILRTQESECACVNGSCFTVMTDGPSNGQASYKIFKMEK
GKVVKSVELDAPNYHYEECSCYPDAGEITCVCRDNWHGSNRPWVSFNQNLEYQIGYICSG
VFGDNPRPNDGTGSCGPVSPNGAYGVKGFSFKYGNGVWIGRTKSPNSRSGFEMIWDPNGW
TETDSSFSVKQDIVAITDWSGYSGSFVQHPELTGLDCIRPCFWVELIRGRPKESTIWTSG
SSISFCGVNSDTVSWSWPDGAE
>A1EET8|A/duck/Fujian/10160/2005
MNPNQKIITIGSICMVIGIVSLMLQIGNMISIWVSHSIQTGNQHQAEPIRNTNFLTENAV
ASVTLAGNSSLCPIKGWAVHSKDNSIRIGSKGDVFVIREPFISCSHLECRTFFLTQGALL
NDKHSNGTVKDRSPHRTLMSCPVGEAPSPYNSRFESVAWSASACHDGTSWLTIGISGPDN
GAVAVLKYNGIITDTIKSWRNNILRTQESECACVNGSCFTVMTDGPSNGQASYKIFKMEK
GKVVKSVELNAPNYHYEECSCYPDAGEITCVCRDNWHGSNRPWVSFNQNLEYQIGYICSG
VFGDNPRPNDGTGSCGPVFPNGAYGIKGFSFKYGNGVWIGRTKSTNSRSGFEMIWDPNGW
TGTDSNFSVKQDIVAITDWSGYSGSFVQHPELTGLDCIKPCFWVELIRGRPKESTIWTSG
SSISFCGVNSDTVSWSWPDGAELPFTIDK
>A1EEU5|A/duck/Hunan/1204/2006
MNPNQKIITIGSICMVIGIVSLMLQIGNMISIWISHSIQTGNQHQAEPISDTNFLTEKAV
ASVTLAGNSPLCPISGWAVHSKDNSIRIGSKGDVFVIREPFISCSHLECRTFFLTQGALL
NDKHSNGTVKDRSPHRTLMSCPVGEAPSPYNSRFESVAWSASACHDGTSWLTIGISGPDN
GAVAVLKYNGIITDTIKSWRNNILRTQESECACVNGSCFTVMTDGPSNGQASYRIFKMEK
GKVVKSVELDAPNYHYEECSCYPDAGEITCVCRDNWHGSNRPWVSFNQNLEYQIGYICSG
VFGDNPRPNDGTGSCGPVPTNGAYGVKGFSFKYGNGVWIGRTKSTNSRSGFEMIWDPNGW
TGTDGSFSVKQDIVAITDWSGYSGSFVQHPELTGLDCIRPCFWVELIRGRPKESTIWTSG
SSISFCGVNSDTVGWSWPDGAELPFTIDK
>A1EEU8|A/goose/Shantou/3624/2006
MNPNQKITTIGSICMSIGIVSLMLQIGNIISIWVSHSIQTGNQHQAESCNQSIITYENNT
WVNQTYVNISNTNFLTEKVVASVTLAGNSSLCPISGWAVYSKDNGIRIGSKGDVFVIREP
FISCSHLECRTFFLTQGALLNDKHSNGTVKDRSPHRTLMSCPVGEAPSPYNSRFESVAWS
ASACHDGISWLTIGISGPDNGAVAVLKYNGIITDTIKSWRNNILRTQESECACVNGSCFT
VMTDGPSNGQASYKIFRIEKGKVVKSAELNAPNYHYEECSCYPDAGEITCVCRDNWHGSN
RPWVSFNQNLEYQIGYICSGVFGDNPRPSDGAGSCGPVSPKGAYGIKGFSFRYGNGVWIG
RTKSTTSRSGFEMIWDPNGWTETDSNFSVKQDIVAITEWSGYSGSFVQHPELTGLDCIRP
CFWVELIRGRPKESTIWTSGSSISFCGVNSDTVGWSWPDGAELPFTIDK
>A1EEV3|A/chicken/Guangxi/1212/2006
MNPNQKIITIGSICMVIGIVSLMLQIGNMISIWVSHSIQTGNQNQVEPISNTNFLTEKAV
ASVTLAGNSSLCPIRGWAIHSKDNSIRIGSKGDVFVIREPFISCSHLECRTFFLTQGALL
NDKHSNGTVKDRSPHRTLMSCPVGEAPSPYNSRFESVAWSASACHDGTSWLTIGISGPDN
GAVAVLKYNGIITDTIKSWRNNILRTQESECACVNGSCFTVMTDGPSNGQASYKIFKMEK
GKVIKSVELDAPNYHYEECSCYPDAGEITCVCRDNWHGSNRPWVSFNQNLEYQIGYICSG
VFGDNPRPNDGTGSCGPVSPNGAYGVKGFSFKYGNGVWIGRTKSPNSRSGFEMIWDPNGW
SETDSSFSVKQDIVAITDWSGYSGSFVQHPELTGLDCIRPCFWVELTRGRPKESTIWTSG
SSISFCGVNSDTVSWSWPDGAELPFTIDK
>A1EEV6|A/goose/Guangxi/1458/2006
MNPNQKIITIGSICMVIGIVSLMLQIGNMISIWVSHLIQTGNQNQVEPISNTNFLTEKAV
ASVTLAGNSSLCPIRGWAIHSKDNSIRIGSKGDVFVIREPFISCSHLECRTFFLTQGALL
NDKHSNGTVKDRSPYRTLMSCPVGEAPSPYNSRFESVAWSASACHDGTSWLTIGISGPDN
GAVAVLKYNGIITDTIKSWRNNILRTQESECACVNGSCFTVMTDGPSNGQASYKIFKMEK
GKVIKSVELDAPNYHYEECSCYPDAGEITCVCRDNWHGSNRPWVSFNQNLEYQIGYICSG
VFGDNPRPNDGTGSCGPVSPNGAYGVKGFSFKYGNGVWIGRTKSPNSRSGFEMIWDPNGW
SETDSSFSVKQDIVAITDWSGYSGSFVQHPELTGLDCIRPCFWVELIRGRPKESTVWTSG
SSISFCGVNSDTVSWSWPDGAELPFTIDK
>Q8JSY8|A/Duck/Anyang/AVL-1/2001
MNPNQKIITIGSICMVIGIVSLMLQIGNIISIWVSHSIQTENQHQAEPISNTNFLTEKAV
ASVTLAGNSSLCPISGWAVHSKDNGIRIGSKGDVFVIREPFISCSHLECRTFFLTQGALL
NDKHSNGTVKDRSPHRTLMSCPVGEAPSPYNSRFESVAWSASACHDGTSWLTIGISGPDN
GAVAVLKYNGIITDTIKSWRNNILRTQESECACVNGSCFTVMTDGPSNGQASYKIFKMEK
GKVVKSVELDAPNYHYEECSCYPDAGEITCVCRDNWHGSNRPWVSFNQNLEYQIGYICSG
VFGDNPRPNDGTGSCGPMSLNGAYGVKGFSFKYGNGVWIGRTKSTNSRSGFEMIWDPNGW
TGTASSFSVKQDIVAITDWSGYSGSFVQHPELTGLDCIRPCFWVELIRGRPKESTIWTSG
SSISFCGVNSDTVGWSWPDGAELPFTIDK
>Q5U8M4|A/duck/Thailand/CU-2/2004 
IITIGSICMVTGMVSLMLQIGNLISIWVSHSIHTGNQHKAEPISNTNFLTEKAVASVKLA
GNSSLCPINGWAVXSKDNSIRIGSKGDVFVIREPFISCSHLECRTFFLTQGALLNDKHSN
GTVKDRSPHRTLMSCPVGEAPSPYNSRFESVAWSASACHDGTSWLTIGISGPDNGAVAVL
KYNGIITDTIKSWRNNILRTQESECACVNGSCFTVMTDGPSNGQASHKIFKMEKGKVVKS
VELDAPNYHYEECSCYPDAGEITCVCRDNWHGSNRPWVSFNQNLEYQIGYICSGVFGDNP
RPNDGTGSCGPVSSNGAYGVKGFSFKYGNGVWIGRTKSTNSRSGFEMIWDPNGWTETDSS
FSVKQDIVAITDWSGYSGSFVQHPELTGLDCIRPCFWVELIRGRPKESTIWXSGSSISFC
GVNSDTVGWSWPDG
>Q6E3W9|A/duck/Zhejiang/52/2000
MNPNQKITTIGSICMVIGIVSLMLQIGNIISIWVSHSIQTGNQHQAEPCNQSIITYENNT
WVNQTYVNISNTNFLTEKTVASVTLAGNSSLCPISGWAVYSKDNGIRIGSKGDVFVIREP
FISCSHLECRTFFLTQGALLNDKHSNGTVKDRSPHRTLMSCPVGEAPSPYNSRFESVAWS
ASACHDGTSWLTIGISGPDNGAVAVLKYNGIITDTIKSWRNNILRTQESECACVNGSCFT
VMTDGPSNGQASYKIFRIEKGKVVKSVELNAPNYHYEECSCYPDAGEITCVCRDNWHGSN
RPWVSFNQNLEYQIGYICSGIFGDNPRPNDGTGSCGPVSPNGAYGIKGFSFKYGNGVWIG
RTKSTNSRSGFEMIWDPNGWTGTDSNFSVKQDIVAITDWSGYSGSFVQHPELTGLDCIRP
CFWVELIRGRPKESTIWTSGSSISFCGVNSDTVGWSWPDGAELPFTIDK
>Q6E3X4|A/duck/Shanghai/13/2001
MNPNLKIITIGSICMVIGIVSLMLQIGNIISIWASHSIQTGNQHQAEPCNQSIITYENNT
WVNQTYVNISNTNFLTEKTVASVTLAGNSSLCPISGWAVYSKDNGIRIGSKGDVFVIREP
FISCSHLECRTFFLTQGALLNDKHSNGTVKDRSPYRTLMSCPVGEAPSPYNSRFESVAWS
ASACHDGTSWLTIGISGPDNGAVAVLKYNGIITDTIKSWRNNILRTQESECACVNGSCFT
VMTDGPSNGQASYKIFKIEKGKVVKSVELNAPNYHYEECSCYPDAGEITCVCRDNWHGSN
RPWVSFNQNLEYQIGYICSGVFGDNPRPNDGTGSCGPVSPNGAYGIKGFSFKYGNGVWIG
RTKSTNSRSGFEMIWDPNGWTGTDSNFSVKQDIVAITDWSGYSGSFVQHPELTGLDCIRP
CFWVELIRGQPKERTIWTSGSSISFCGVNSDTVGWSWPDGAEVPFTIDK
>Q6E3Y7|A/duck/Fujian/17/2001
MNPNQKITTIGSICMVIGIVSLMLQIGNIISIWVSHSIQTGNQHQTEPCNQSIITYENNT
WVNQTYVNISNTNFLTEKAVASVTLAGNSSLCPISGWAVYSKDNGIRIGSKGDVFVIREP
FISCSHLECRTFFLTQGALLNDKHSNGTVKDRSPHRTLMSCPVGEAPSPYNSRFESVAWS
ASACHDGTSWLTIGISGPDNGAVAVLKYNGIITDTIKSWRNNILRTQESECACVNGSCFT
VMTDGPSNGQASYRIFRIEKGKVVKSVELNAPNYHYEECSCYPDAGEITCVCRDNWHGSN
RPWVSFNQNLKYQIGYICSGVFGDNPRPNDGTGSCGPVSPNGAYGIKGFSFKYGNGVWIG
RTKSTNSRSGFEMIWDPNGWTGTDSNFSVKQDIVAITDWSGYSGSFVQHPELTGLDCIRP
CFWVELIRGRPKESTIWTSGSSISFCGVNSDTVGWSWPDGAELPFTIDK
>Q4F8D4|A/black-headed gull/Qinghai/1/2005
PNQKIITIGSICMVIGIVSLMLQIGNMISIWVSHSIQTGNQRQAEPISNTKFLTEKAVAS
VTLAGNSSLCPISGWAVYSKDNSIRIGSRGDVFVIREPFISCSHLECRTFFLTQGALLND
KHSNGTVKDRSPHRTLMSCPVGEAPSPYNSRFESVAWSASACHDGTSWLTIGISGPDNGA
VAVLKYNGIITDTIKSWRNNILRTQESECACVNGSCFTVMTDGPSNGQASYKIFKMEKGK
VVKSVELDAPNYHYEECSCYPDAGEITCVCRDNWHGSNRPWVSFNQNLEYQIGYICSGVF
GDNPRPNDGTGSCGPVSPNGAYGVKGFSFKYGNGVWIGRTKSTNSRSGFEMIWDPNGWTG
TDSSFSVKQDIVAITDWSGYSGSFVQHPELTGLDCIRP
>Q4F8D6|A/black-headed goose/Qinghai/1/2005
PNQKIITIGSICMVIGIVSLMLQIGNMISIWVSHSIQTGNQRQAEPISNTKFLTEKAVAS
VTLAGNSSLCPISGWAVYSKDNSIRIGSRGDVFVIREPFISCSHLECRTFFLTQGALLND
KHSNGTVKDRSPHRTLMSCPVGEAPSPYNSRFESVAWSASACHDGTSWLTIGISGPDNGA
VAVLKYNGIITDTIKSWRNNILRTQESECACVNGSCFTVMTDGPSNGQASYKIFKMEKGK
VVKSVELDAPNYHYEECSCYPDAGEITCVCRDNWHGSNRPWVSFNQNLEYQIGYICSGVF
GDNPRPNDGTGSCGPVSPNGAYGVKGFSFKYGNGVWIGRTKSTNSRSGFEMIWDPNGWTG
TDSSFSVKQDIVAITDWSGYSGSFVQHPELTGLDCIRP
>Q4FB52|A/Chicken/Shantou/810/2005
MNPNQKIITIGSICMVIGIVSLMLQIGNMISIWVSHSIQTGNQHQAEPISNTNFLTEKAV
ASVTLAGNSPLCPISGWAVHSKDNSIRIGSKGDVFVIREPFISCSHLECRTFFLTQGALL
NDKHSNGTVKDRSPHRTLMSCPVGEAPSPYNSRFESVAWSASACHDGTSWLTIGISGPDN
GAVAVLKYNGIITDTIKSWRNNILRTQESECACVNGSCFTVMTDGPSNGQASYKIFKMEK
GKVVKSVELDAPNYHYEECSCYPDASEVTCVCRDNWHGSNRPWVSFNQNLEYQIGYICSG
VFGDNPRPNDGTGSCGPVSTNGAYGVKGFSFKYGNGVWIGRTKSTNSRSGFEMIWDSNGW
TGTDSSFSVKQDIVAITDWSGYSGSFVQHPELTGLDCIRPCFWVELIRGRPKESTIWTSG
SSISFCGVNSDTVGWSWPDGAELPFTIDK
>Q4FB62|A/Brown-headed Gull/Qinghai/3/2005
MNPNQKIITIGSICMVIGIVSLMLQIGNMISIWVSHSIQTGNQRQAEPISNTKFLTEKAV
ASVTLAGNSSLCPISGWAVYSKDNSIRIGSRGDVFVIREPFISCSHLECRTFFLTQGALL
NDKHSNGTVKDRSPHRTLMSCPVGEAPSPYNSRFESVAWSASACHDGTSWLTIGISGPDN
GAVAVLKYNGIITDTIKSWRNNILRTQESECACVNGSCFTVMTDGPSNGQASYKIFKMEK
GKVVKSVELDAPNYHYEECSCYPDAGEITCVCRDNWHGSNRPWVSFNQNLEYQIGYICSG
VFGDNPRPNDGTGSCGPVSPNGAYGVKGFSFKYGNGVWIGRTKSTNSRSGFEMIWDPNGW
TGTDSSFSVKQDIVAITDWSGYSGSFVQHPELTGLDCIRPCFWVELIRGRPKESTIWTSG
SSISFCGVNSDTVSWSWPDGAELPFTIDK
>Q2L700|A/Thailand/676/2005
MNPNKKIITIGSICMVTGMVSLMLQIGNLISIWVSHSIHTGNQQKAEPISNTNFLTEKAV
ASVKLAGNSSLCPINGWAVYSKDNSIRIGSKGDVFVIREPFISCSHLECRTFFLTQGSLL
NDKHSNGTVKDRSPHRTLMSCPVGEAPSPYNSRFESVAWSASACHDGTSWLTIGISGPDS
GAVAVLKYNGIITDTIKSWRNNILRTQESECACVNGSCFTVMTDGPSNGQASHKIFKMDK
GKVVKSVELDAPNYHYEECSCYPDAGEITCVCRDNWHGSNRPWVSFNQNLEYQIGYICSG
VFGDTPRPNDGTGSCGPVSSNGTYGVKGFSFKYGNGVWIGRTKSTNSRSGFEMIWDPNGW
TETDSSFSVKQDIVAITDWSGYSGSFVQHPELTGLDCIRPCFWVELIRGRPKESTIWTSG
SSISFCGVNSDTVGWSWPDGAELPFTIDK
>A1EEH1|A/common magpie/Hong Kong/3033/2006
MNPNQKIITIGSTCMVIGIVSLMLQIGNMISLWVSHSIQTGNQHQVEPISNTNFLTGKAV
ASVTLAGNSSLCPIRGWAVHSKDNSIRIGSKGDVFVIREPFISCSHLECRTFFLTQGALL
NDKHSNGTVKDRSPHRTLMSCPVGEAPSPYNSRFESVAWSASACHDGTSWLTIGISGPDN
GAVAVLKYNGMITDTIKSWRNNILRTQESECACVNGSCFTVMTDGPSNGQASYKIFKMEK
GRVVKSVELDAPNYHYEECSCYPDAGEITCVCRDNWHGSNRPWVSFNQNLEYQIGYICSG
VFGDNPRPNDGTGSCGPVSPNGAYGVKGFSFKYGNGVWIGRTKSPNSRSGFEMIWDPNGW
TETDSSFSVKQDIVAITDWSGYSGSFVQHPELTGLDCIRPCFWVELIRGRPKESTIWTSG
SSISFCGVNSDTVSWSWPDGAELPFTIDK
>A1EEH4|A/magpie robin/Hong Kong/366/2006
NQKIITIGSICMVIGIVSLMLQIGNMISIWVSHSIQTGNQHQAEPIRNTNFLTENAVASV
TLAGNSSLCPIRGWAVHSKDNSIRIGSKGDVFVIREPFISCSHLECRTFFLTQGALLNDK
HSNGTVKDRSPHRTLMSCPMGEAPSPYNSRFESVAWSASACHDGTSWLTIGISGPDNGAV
AVLKYNGIITDTIKSWRNNILRTQESECACVNGSCFTVMTDGPSNGQASYKIFKMEKGKV
VKSVELNAPNYHYEECSCYPDAGEIICVCRDNWHGSNRPWVSFNQNLEYQIGYICSGVFG
DNPRPNDGTGSCGPVSPNGAYGIKGFSFKYGNGVWIGRTKSTNSRSGFEMIWDPNGWTGT
DSGFSVKQDIVAITDWSGYSGSFVQHPELTGLDCIRPCFWVELIRGRPKESTIWTSGSSI
SFCGVNSDTVSWSWPDGAE
>A1EEH7|A/little egret/Hong Kong/718/2006
MNPNQKIITIGSICMVIGIVSLMLQIGNMISIWVSHSIQTGNQHQAEPIRNTNFLTENAV
ASVTLAGNSSLCPIRGWAVHSKDNSIRIGSKGDVFVIREPFISCSHLECRTFFLTQGALL
NDKHSNGTVKDRSPHRTLMSCPMGEAPSPYNSRFESVAWSASACHDGTSWLTIGISGPDN
GAVAVLKYNGIITDTIKSWRNNILRTQESECACVNGSCFTVMTDGPSNGQASYKIFKMEK
GKVVKSVELNAPNYHYEECSCYPDAGEIICVCRDNWHGSNRPWVSFNQNLEYQIGYICSG
VFGDNPRPNDGTGSCGPVSPNGAYGIKGFSFKYGNGVWIGRTKSTNSRSGFEMIWDPNGW
TGTDSDFSVKQDIVAITDWSGYSGSFVQHPELTGLDCIRPCFWVELIRGRPKESTIWTSG
SSISFCGVNSDTVSWSWP
>A1EEL7|A/goose/Shantou/18442/2005
MNPNQKIITIGSISMVIGIVSLMLQIGNMISIWVSHSIQTGNQHQAEPIRNTNFFTENAV
APVTLAGNSSLCPVRGWAVHSKDNSIRIGSKGDVFVIREPFISCSHLECRTFFLTQGALL
NDKHSNGTVKDRSPHRTLMSCPVGEAPSPYNSRFESVAWSASACHDGTSWLTIGISGPDN
GAVAVLKYNGIITDTIKSWRNNILRTQESECACVNGSCFTVMTDGPSNGQASYKIFKMEK
GKVVKSAELNAPNYHYEECSCYPDAGEITCVCRDNWHGSNRPWVSFNQNLEYQIGYICSG
VFGDNPRPNDGTGSCGPVSPNGAYGIKGFSFKYGNGVWIGRTKSTNSRSGFEMIWDPNGW
TGTDSNFSVKQDIVAITDWSGYSGSFVQHPELTGLDCIRPCFWVELIRGRPKESTIWTSG
SSISFCGVNSDTVSWSWPDGAELPFTIDK
>A1EEL8|A/chicken/Shantou/1233/2006
MNPNQKIITIGSICMVIGIVSLMLQIGNMISIWVSHSIQTGNQHQAEPIRNTNFLTENAV
ASVTLAGNSSLCPIRGWAVHSKDNSIRIGSKGDVFVIREPFISCSHLECRTFFLTQGALL
NDKHSNGTVKDRSPHRTLMSCPVGEAPSPYNSRFESVAWSASACHDGTSWLTIGISGPDN
GAVAVLKYNGIITDTIKSWRNNILRTQESECACVNGSCFTVMTDGPSNGQASYKIFKMEK
GKVVKSVELNAPNYHYEECSCYPDAGEITCVCRDNWHGSNRPWVSFNQNLEYQIGYICSG
VFGDNPRPNDGTGSCGPMSPNGAYGIKGFSFKYGNGVWIGRTKSTNSRSGFEMIWDPNGW
TGTDNNFSVKQDIVAITDWSGYSGSFVQHPELTGLDCIRPCFWVELIRGRPKESTIWTSG
SSISFCGVNSDTVSWSWPDGAE
>A1EEM0|A/goose/Shantou/3295/2006
MNPNQKIITIGLICMVIGIVNLMLQIGNMISIWVNHSIQTRNQHQAEPIRNTNFLTENTV
ASVTLAGNSSLCPIRGWAVHSKDNSIRIGSKGDVFVIREPFISCSHLECRTFFLTQGALL
NDKHSNGTVKDRSPHRTLMSCPVGEAPSPYNSRFESVAWSASACHDGTSWLTIGISGPDN
GAVAVLKYNGIITDTIKSWRNNILRTQESECACVNGSCFTVMTDGPSNGQASYKIFKMEK
GKVVKSVELNAPNYHYEECSCYPDAGEITCVCRDNWHGSNRPWVSFNQNLEYQIGYICSG
VFGDNPRPNDGTGSCGPVSPNGAYGIKGFSFKYGNGVWIGRTKSTNSRSGFEMIWDPNGW
TGTDSNFSVKQDIVAITDWSGYSGSFVQHPELTGLDCIRPCFWVELIRGRPKESTIWTSG
SSISFCGVNSDTVSWSWPDGAELPFT
>A1EEM7|A/duck/Hunan/344/2006
MNPNQKIITIGSICMVIGIVSLMLQIGNMISIWVSHSIQTGNQHQAEPIRNTNFLTENAV
ASVTLAGNSSLCPIRGWAVYSKDNSIRIGSKGDVFVIREPFISCSHLECRTFFLTQGALL
NDKHSNGTVKDRSPHRTLMSCPVGEAPSPYNSRFESVAWSASACHDGTSWLTIGISGPDN
GAVAVLKYNGIITDTINSWRNNILRTQESECACVNGSCFTVMTDGPSNGQASYKIFKMEK
GKVVKSVELNAPNYHYEECSCYPDAGEITCVCRDNWHGSNRPWVSFNQNLEYQIGYICSG
VFGDNPRPNDGKGSCGPVSPNGAYGIKGFSFKYGNGVWIGRTKSTNSRSGFEMIWDPNGW
TGTDSNFSVKQDIVAITDWSGYSGSFVQHPELTGLDCIRPCFWVELIRGRPKESTIWTSG
SSISFCGVNSDTVSWSWPDGAELPFTIDK
>A1EEN6|A/duck/Fujian/10934/2005
MNPNQKIITIGSICMVIGIVSLMLQIGNMISIWVSHSIQTGNQHQAEPIRNTNFLTENAV
ASVTLAGNSSLCPIRGWAVHSKDNSIRIGSKGDVFVIREPFISCSHLECRTFFLTQGALL
NDKHSNGTVKDRSPHRTLMSCPVGEAPSPYNSRFESVAWSASACHDGTSWLTIGISGPDN
GAVAVLKYNGIITDTIKSWRNNILRTQESECACVNGSCFTVMTDGPSNGQASYKIFKMEK
GKVVKSVELNAPNYHYEECSCYPDAGEITCVCRDNWHGSNRPWVSFNQNLEYQIGYICSG
VFGDNPRPNDGTGSCGPVSPNGAYGIKGFSFKYGNGVWIGRTKSTNSRSGFEMIWDPNGW
TGTDSNFSVKQDIVAITDWSGYSGSFVQHPELTGLDCIRPCFWVELIRGRPKESTIWTSG
SSISFCGVNSDTVSWSWPDGAELPFTIDK
>A1EEN9|A/chicken/Fujian/11933/2005
MNPNQKIITIGSICMVIGIVSLMLQIGNMISIWVSHSIQTGNQHQAEPIRNTNFLTENAV
ASVTLAGNSSLCPIRGWAVHSKDNSIRIGSKGDVFVIREPFISCSHLECRTFFLTQGALL
NDKHSNGTVKDRSPHRTLMSCPVGEAPSPYNSRFESVAWSASACHDGTSWLTIGISGPDN
GAVAVLKYNGIITDTIKSWRNNILRTQESECACVNGSCFTVMTDGPSNGQASYKIFKMEK
GKVVKSVELNAPNYHYEECSCYPDAGEITCVCRDNWHGSNRPWVSFNQNLEYQIGYICSG
VFGDNPRPNDGTGSCGPVSPNGAYGIKGFSFKYGNGVWIGRTKSTNSRSGFEMIWDPNGW
TGTDSNFSVKQDIVAITDWSGYSGSFVQHPELTGLDCIRPCFWVELIRGRPKESTIWTSG
SSISFCGVNSDTVSWSWPDGAELPFTIDK
>A1EEQ0|A/goose/Guangxi/3017/2005
MVIGIVSLMLQIGNMISIWVSHSIQTGNQNQVEPISNTNFLTEKAVASVTLAGNSSLCPI
RGWAVHSKDNSIRIGSKGDVFVIREPFISCSHLECRTFFLTQGALLNDKHSNGTVKDRSP
HRTLMSCPVGEAPSPYNSRFESVAWSASACHDGTSWLTIGISGPDNGAVAVLKYNGMITD
TIKSWRNNILRTQESECACVNGSCFTVMTDGPSNGQASYKIFKMEKGKVVKSVELDAPNY
HYEECSCYPDAGEITCVCRDNWHGSNRPWVSFNQNLEYQIGYICSGVFGDNPRPNDGTGS
CGPVSPNGAYGVKGFSFKYGNGVWIGRTKSPNSRSGFEMIWDPNGWTETDSSFSVKQDIV
AITDWSGYSGSFVQHPELTGLDCIRPCFWVELIRGRPKESTIWTSGSSISFCGVNSDTVS
WSWPDGAELPFTIDK
>A1EES4|A/goose/Yunnan/5299/2005
MNPNQKIITIGSICMVIGIVSLMLQIGNIISIWVSHSIQTGNQRQAEPISNTKFFTEKAV
ASVTLAGNSSLCPISGWAVHSKDNSIRIGSKGDVFVIREPFISCSHLECRTFFLTQGALL
NDKHSNGTVKDRSPHRTLMSCPVGEAPSPYNSRFESVAWSASACHDGTSWLTIGISGPDN
GAVAVLKYNGIITDTIKSWRNNILRTQESECACVNGSCFTVMTDGPSNGQASYKIFKMEK
GKVVKSVELDAPNYHYEECSCYPDAGEITCVCRDNWHGSNRPWVSFNQNLEYQIGYICSG
VFGDNPRPNDGTGSCGPVSPNGAYGVKGFSFKYGNGVWIGRTKSTNSRSGFEMIWDPNGW
TGTDSSFSVKQDIVAITDWSGYSGSFVQHPELTGLDCIRPCFWVELVRGRPKESTIWTSG
SSISFCGVNSDTVGWSWPDGAELPFTID
>A1EET5|A/goose/Shantou/2086/2006
MNPNQKITTIGSICMSIGIVSLMLQIGNIISIWVSHSIQTGNQHQAESCNQSIITYENNT
WVNQTYVNISNTNFLTEKVVASVTLAGNSSLCPISGWAVYSKDNGIRIGSKGDVFVIREP
FISCSHLECRTFFLTQGALLNDKHSNGTVKDRSPHRTLMSCPVGEAPSPYNSKFESVAWS
ASACHDGISWLTIGISGPDNGAVAVLKYNGIITDTIKSWRNNILRTQESECACVNGSCFT
VMTDGPSNGQASYKIFRIEKGKVVKSAELNAPNYHYEECSCYPDAGEITCVCRDNWHGSN
RPWVSFNQNLEYQIGYICSGVFGDNPRPSDGAGSCGPVSPKGAYGIKGFSFRYGNGVWIG
RTKSTTSRSGFEMIWDPNGWTETDSNFSVKQDIVAITEWSGYSGSFVQHPELTGLDCIRP
CFWVELIRGRPKESTIWTSGSSISFCGVNSDTVGWSWPDGAELPFTID
>A1EEU3|A/duck/Guiyang/1722/2006
MNPNQKIITIGSICMVIGIVSLMLQIGNMISIWVSHSIQTGNQHQAEPIRNTNFLTENAV
ASVTLAGNSSLCPVRGWAVHSKDNSIRIGSKGDVFVIREPFISCSHLECRTFFLTHGALL
NDKHSNGTVKDRSPHRTLMSCPVGEAPSPYNSRFESVAWSASACHDGTSWLTIGISGPDN
GAVAVLKYNGIITDTIKSWRNNILRTQESECACVNGSCFTVMTDGPSNGQASYKIFKMEK
GKVVKSAELNAPNYHYEECSCYPDAGEITCVCRDNWHGSNRPWVSFNQNLEYQIGYICSG
VFGDNPRPNDGTGSCGPVSPNGAYGIKGFSFKYGNGVWIGRTKSTNSRSGFEMIWDPNGW
TGTDSNFSVKQDIVAITDWSGYSGSFVQHPELTGLDCIRPCFWVELIRGRPKESTIWTSG
SSISFCGVNSDTVSWSWPDGAELPFTIDK
>A1EEU6|A/goose/Guiyang/765/2006
MNPNQKIITIGSICMVIGIVSLMLQIGNMISIWVSHSIQTGNQHQAEPIRNTNFLTENAV
ASVTLAGNSSLCPIRGWAVHSKDNSIRIGSKGDVFVIREPFISCSHLECRTFFLTQGALL
NDKHSNGTVKDRSPHRTLMSCPVGEAPSPYNSRFESVAWSASACHDGTSWLTIGISGPDN
GAVAVLKYNGIITDTIKSWRNNILRTQESECACVNGSCFTVMTDGPSNGQASYKIFKMEK
GKVVKSVELNAPNYHYEECSCYPDAGEIMCVCRDNWHGSNRPWVSFNQNLEYQIGYICSG
VFGDNPRPNDGTGSCGPVSPNGAYGIKGFSFKYGNGVWIGRTKSTNSRSGFEMIWDPNGW
TGTDSDFSVKQDIVAITDWSGYSGSFVQHPELTGLDCIRPCFWVELIRGRPKESTIWTSG
SSISFCGVNSDTVSWSWPDGAELPFTIDK
>A1EEU7|A/duck/Guiyang/1081/2006
MNPNQKIITIGSICMVIGIVSLMLQIGNMISIWVSHSIQTGNQHQAEPIRNTNFLTENAV
ASVTLAGNSSLCPIRGWAVHSKDNSIRIGSKGDVFVIREPFISCSHLECRTFFLTQGALL
NDKHSNGTVKDRSPHRTLMSCPVGEAPSPCNSRFESVAWSASACHDGTSWLTIGISGPDN
GAVAVLKYNGIITDTIKSWRNNILRTQESECACVNGSCFTVMTDGPSNGQASYKIFKMEK
GKVVKSVELNAPNYHYEECSCYPDAGEIMCVCRDNWHGSNRPWVSFNQNLEYQIGYICSG
VFGDNPRPNDGTGSCGPVSPNGAYGIKGFSFKYGNGVWIGRTKSTNSRSGFEMIWDPNGW
TGTDSDFSVKQDIVAITDWSGYSGSFVQHPELTGLDCIRPCFWVELIRGRPKESTIWTSG
SSISFCGVNSDTVSWSWPDGAELPFTIDK
>A1EEV4|A/duck/Guangxi/1258/2006
MNPNQKIITIGSICMVIGIVSLMLQIGNMISIWVSHSIQTGNQNQVEPISNTNFLTEKAV
ASVTLAGNSSLCPIRGWAIHSKDNSIRIGSKGDVFVIREPFISCSHLECRTFFLTQGALL
NDKHSNGTVKDRSPHRTLMSCPVGEAPSPYNSRFESVAWSASACHDGTSWLTIGISGPDN
GAVAVLKYNGIITDTIKSWRNNILRTQESECACVNGSCFTVMTDGPSNGQASYKIFKMEK
GKVIKSVELDAPNYHYEECSCYPDAGEITCVCRDNWHGSNRPWVSFNQNLEYQIGYICSG
VFGDNPRPNDGTGSCGPVSPNGAYGVKGFSFKYGNGVWIGRTKSPNSRSGFEMIWDPNGW
SETDSSFSVKQDIVAITDWSGYSGSFVQHPELTGLDCIRPCFWVELIRGRPKESTVWTSG
SSISFCGVNSDTVSWSWPDGAELPFTIDK
>Q9IP58|A/HongKong/481/97
MNPNQKIITIGSICMVVGIISLMLQIGNIISVWVSHTIQTWHPNQPEPCNQSINFYTEQA
AASVTLAGNSSLCPISGWAIYSKDNSIRIGSKGDVFVIREPFISCSHLECRTFFLTQGAL
LNDKHSNGTVKDRSPYRTLMSCPVGEAPSPYNSRFESVAWSASACHDGISWLTIGISGPD
NGAVAVLKYNGIITDTIKSWRNNILRTQESECACVNGSCFTVMTDGPSNEQASYKIFKIE
KGRVVKSVELNAPNYHYQECSCYPDAGEITCVCRDNWHGSNRPWVSFNQNLEYQIGYICS
GVFGDSPRPNDGTGSCGPVSLNGAYGVKGFSFKYGNGVWIGRTKSTSSRSGFEMIWDPNG
WTETDSSFSLKQDIIAITDWSGYSGSFIQHPELTGLNCMRPCFWVELIRGRPKEKTIWTS
GSSISFCGVNSDTVGWSWPDGAELPFTIDK
>Q06S73|A/cat/Germany/606/2006
MNPNQKIITIGSICMVIGIVSLMLQIGNMISIWVSHSIQTGNQRQAEPISNTKFLTEKAV
ASVTLAGNSSLCPISGWAVYSKDNSIRIGSRGDVFVIREPFISCSHLECRTFFLTQGALL
NDKHSNGTVKDRSPHRTLMSCPVGEAPSPYNSRFESVAWSASACHDGTSWLTIGISGPDN
GAVAVLKYNGIITDTIKSWRNNILRTQESECACVNGSCFTVMTDGPSNGQASYKIFKMEK
GKVVKSVELDAPNYHYEECSCYPDAGEITCVCRDNWHGSNRPWVSFNQNLEYQIGYICSG
VFGDNPRPNDGTGSCDPVSPNGAYGVKGFSFKYGNGVWIGRTKSTNSRSGFEMIWDPNGW
TGTDSSFSVKQDIVAITDWSGYSGSFVQHPELTGLDCIRPCFWVELIRGRPKESTIWTSG
SSISFCGVNSDTVSWSWPDGAELPFTIDK
>Q14RW7|A/chicken/China/1204/04
MNPNQKIITIGSICMIIGIVSLMLQIGNIISIWVSHSIQTGNQHQAEPISNANFLTEKAV
ASVILAGNSSLCPISGWAVHSKDNSIRIGSKGDVFVIREPFISCSHLECRTFFLTQGALL
NDKHSNGTVKDRSPHRTLMSCPVGEAPSPYNSRFESVAWSASACHDGTSWLTIGISGPDN
GAVAVLKYNGIITDTIKSWRNNILRTQESECACVNGSCFTVMTDGPSNGQASYKIFKIEK
GKVVKSVELDAPNYHYEECSCYPDAGEITCVCRDNWHGSNRPWVSFNQNLEYQIGYICSG
VFGDTPRPNDGTGSCGPVSPNGAYGVKGFSFKYGNGVWIGRTKSTNSRSGFEMIWDPNGW
TGTDSSFSVKQDLVAITDWSGYSGSFVQHPELTGLDCIRPCFWVELIRGRPKESAVWTSG
SSISFCGVNSDTVGWSWPDGAELPFTIDK
>Q1KJ74|A/Vietnam/CL2009/2005
MNPNQKIITIGSICMVTGIVSLMLQVGNMISIWVSHSINTGNQHQAEPISNANFLTEKAV
ASVKLAGNSSLCPINGWAVYSKDNSIRIGSKGDVFVIREPFISCSHLECRTFFLTQGALL
NDKHSNGTVKDRSPHRTLMSCPVGEAPSPYNSRFESVAWSASACHDGTSWLTIGISGPDN
GAVAVLKYNGIITDTIKSWRNNILRTQESECACVNGSCFTVMTDGPSNGQASHKIFKMEK
GKVVKSVELDAPNYYYEECSCYPDAGEITCVCRDNWHGSNRPWVSFNQNLEYQIGYICSG
VFGDTPRPNDGTGSCGPVSSNGAYGVKGFSFKYGNGVWIGRTKSTNSRSGFEMIWDPNGW
TETDSSFSVKQDIVAITDWSGYSGSFVQHPELTGLDCIRPCFWVELIRGRPKESTIWTSG
SSISFCGVNSDTVGWSWPDGAELP
>Q1KJ77|A/Vietnam/CL105/2005
MNPNQKIITIGSICMVTGIVSLMLQVGNMISIWVSHSIHTGNQHQAEPISNTNFLTEKAV
ASVKLAGNSSLCPINGWAVYSKDNSIRIGSKGDVFVIREPFISCSHLECRTFFLTQGALL
NDKHSNGTVKDRSPHRTLMSCPVGEAPSPYNSRFESVAWSASACHDGTSWLTIGISGPDN
GAVAVLKYNGIITDTIKSWRNNILRTQESECACVNGSCFTVMTDGPSNGQASHKIFKMKK
GKVVKSVELDAPNYHYEECSCYPDAGEITCVCRDNWHGSNRPWVSFNQNLEYQIGYICSG
VFGDNPRPNDGTGSCGPVSSNGAYGVKGFSFKYGNGVWIGRTKSTNSRSGFEMIWDPNGW
TETDSSFSVKQDIVAITDWSGYSGSFVQHPELTGLDCIRPCFWVELIRGRPKESTIWTSG
SSISFCGVNSDTVGWSWPDGAELPFTIDK
>Q1KJ80|A/Vietnam/CL26/2004
MNPNQKIITIGSICMVTGIVSLMLQVGNMISIWVSHSIHTGNQHQAEPISNTNFLTEKAV
ASVKLAGNSSLCPINGWAVYSKDNSIRIGSKGDVFVIREPFISCSHLECRTFFLTQGALL
NDKHSNGTVKDRSPHRTLMSCPVGEAPSPYNSRFESVAWSASACHDGTSWLTIGISGPDN
GAVAVLKYNGIITDTIKSWRNNILRTQESECACVNGSCFTVMTDGPSNGQASHKIFKMEK
GKVVKSVELDAPNYHYEECSCYPDAGEITCVCRDNWHGSNRPWVSFNQNLEYQIGYICSG
VFGDNPRPNDGTGSCGPVSSNGAYGVKGFSFKYGNGVWIGRTKSTNSRSGFEMIWDPNGW
TETDSSFSVKQDIVAITDWSGYSGSFVQHPELTGLDCIRPCFWVELIRGRPKESTIWTSG
SSISFCGVNSDTVGWSWPDGAE
>Q1KJ96|A/goose/Vietnam/264/2004
MNPNQKIITIGSICMVTGIVSLMLQVGNIISIWVSHSIHTGNQHQTEPISNANFLTEKAV
AAVKLAGNSSLCPINGWAVYSKDNSIRIGSKGDVFVIREPFISCSHLECRTFFLTQGALL
NDKHSNGTVKDRSPHRTLMSCPVGEAPSPYNSRFESVAWSASACHDGTSWLTIGISGPDN
GAVAVLKYNGIITDTIKSWRNNILRTQESECACVNGSCFTVMTDGPGNGQASHKIFKMEK
GKVVKSVELDAPNYHYEECSCYPDAGEITCVCRDNWHGSNRPWVSFNQNLEYQIGYICSG
VFGDNPRPNDGTGSCGPVSSNGAYGVKGFSFKYGNGVWIGRTKSTNSRSGFEMIWDPNG
>Q1KJA1|A/duck/Vietnam/148/2004
QKIITIGSICMVTGIVSLMLQVGNMISIWVSHSIHTGNQHQAEPISNTNFLTEKAVASVK
LAGNSSLCPINGWAVYSKDNSIRIGSKGDVFVIREPFISCSHVECRTFFLTQGALLNDKH
SNGTVKDRSPHRTLMSCPVGEAPSPYNSRFESVAWSASACHDGTSWLTIGISGPDNGAVA
VLKYNGIITDTIKSWRNNILRTQESECACVNGSCFTVMTDGPSNGQASHKIFKMEKGKVI
KSVELDAPNYHYEECSCYPDAGKITCVCRDNWHGSNRPWVSFNQNLEYQIGYICSGVFGD
NPRPNDGTGSCGPVSSNGAYGVKGFSFKYGNGVWIGRTKSTNSRSGFEMIWDPNGWTETD
SSFSVKQDIVAITDWSGYSGSFVQHPELTGLDCIRPCFWVELIRGRPKESTIWTSGSSIS
FCGVNGDTVGWSWPDGAELPFTIDK
>Q1KJB1|A/chicken/Vietnam/5/2003
MNPNQKIITIGSICMVTGIVSLMLQIGNMISIWVSHSIHTGNQHQAEPISNTNFLTEKAV
ASVKLAGNSSLCPINGWAVYSKDNSIRIGSKGDVFVIREPFISCSHLECRTFFLTQGALL
NDKHSNGTVKDRSPHRTLMSCPVGEAPSPYNSRFESVAWSASACHDGTSWLTIGISGPDN
GAVAVLKYNGIITDTIKSWRNNILRTQESECACVNGSCFTVMTDGPSNGQASHKIFKMEK
GKVVKSVELDAPNYHYEECSCYPDAGEITCVCRDNWHGSNRPWVSFNQNLEYQIGYICSG
VFGDNPRPNDGTGSCGPVSSNGAYGVKGFSFKYGNGVWIGRTKSTNSRSGFEMIWDPNGW
TETDSSFSVKQDIVAITDWSGYSGSFVQHPELTGLDCIRPCFWVELIRGRPKESTIWTSG
SSISFCGVNSDTGGWSWPDGAELPFTIDK
>Q1KJC2|A/chicken/Vietnam/28/2003
MNPNQKIITIGSICMVTGIVSLMLQIGNMISIWVSHSIHTGNQHQAEPISNTNFLTEKAV
ASVKLAGNSSLCPINGWAVYSKDNSIRIGSKGDVFVIREPFISCSHLECRTFFLTQGALL
NDKHSNGTVKDRSPHRTLMSCPVGEAPSPYNSRFESVAWSASACHDGTSWLTIGISGPDN
GAVAVLKYNGIITDTIKSWRNNILRTQESECACVNGSCFAVMTDGPSNGQASHKIFKMEK
GKVVKSVELDAPNYHYEECSCYPDAGEITCVCRDNWHGSNRPWVSFNQNLEYQIGYICSG
VFGDNPRPNDGTGSCGPVSSNGAYGVKGFSFKYGNGVWIGRTKSTNSRSGFEMIWDPNGW
TETDSSFSVKQDIVAITDWSGYSGSFVQHPELTGLDCIRPCFWVELIRGRPKESTIWTSG
SSISFCGVNSDTVGWSWPDGAE
>Q1KJC5|A/chicken/Vietnam/19/2003
MNPNQKIITIGSICMVTGIVSLMLQIGNMISIWVSHSIHTGNQHQAEPISNTNFLTEKAV
ASVKLAGNSSLCPINGWAVYSKDNSIRIGSKGDVFVIREPFISCSHLECRTFFLTQGALL
NDKHSNGTVKDRSPHRTLMSCPVGEAPSPYNSRFESVAWSASACHDGTSWLTIGISGPDN
GAVAVLKYNGIITDTIKSWRNNILRTQESECACVNGSCFTVMTDGPSNGQASHKIFKMEK
GKVVKSVELDAPNYHYEECSCYPDAGEITCVCRDNWHGSNRPWVSFNQNLEYQIGYICSG
VFGDNPRPNDGTGSCGPVSSNGAYGVKGFSFKYGNGVWIGRTKSTNSRSGFEMIWDPNGW
TETDSSFSVKQDIVAITDWSGYSGSFVQHPELTGLDCIRPCFWVELIRGRPKESTIWTSG
SSISFCGVNSDTVGWSWPDGAELPFTIDK
>Q1KJC7|A/chicken/Vietnam/348/2005
MNPNQKIITIGSICMVTGIVSLMLQIGNMISIWVSHSIHTGNQHQSEPISNTNFLTEKAV
ASVKLAGNSSLCPINGWAVYSKDNSIRIGSKGDVFVIREPFISCSHLECRTFFLTQGALL
NDKHSNGTVKDRSPHRTLMSCPVGEAPSPYNSRFESVAWSASACHDGTSWLTIGISGPDN
GAVAVVKYNGIITDTIKSWRNNILRTQESECACVNGSCFTVMTDGPSNGQASHKIFKMEK
GKVVKSVELDAPNYHYEECSCYPDAGEITCVCRDNWHGSNRPWVSFNQNLEYQIGYICSG
VFGDNPRPNDGTGSCGPVSSNGAYGVKGFSFKYGNGVWIGRTKSTNSRSGFEMIWDPNGW
TETDSSFSVKQDIVAITDWSGYSGSFVQHPELTGLDCIRPCFWVELIRGRPKESTIWTSG
SSISFCGVNSDTVGWSWPDGAELPFTIDK
>Q1KJE0|A/chicken/Pangkalpinang/BPPV3/2004
MNPNQKIITIGSICMVIGIVSLMLQIGNMISIWVSHSIQTGNQHQAESISNTNPLTEKAV
ASVTLAGNSSLCPIRGWAVHSKDNSIRIGSKGDVFVIREPFISCSHLECRTFFLTQGALL
NDKHSNGTVKDRSPHRTLMSCPVGEAPSPYNSRFESVAWSASACHDGTSWLTIGISGPDN
GAVAVLKYNGIITDTIKSWRNNILRTQESECACVNGSCFTVMTDGPSNGQASYKIFKMEK
GKVVKSVELDAPNYHYEECSCYPDAGEITCVCRDNWHGSNRPWVSFNQNLEYQIGYICSG
VFGDNPRPNDGTGSCGPMSPNGAYGVKGFSFKYGNGVWIGRTKSTNSRSGFEMIWDPNG
>Q1KJF0|A/chicken/Purwakarta/BBVet-IV/2004
MNPNQKIITIGSICMVIGIVSLMLQIGNMISIWVSHSIQTENQHQAESISNTNPPTEKAV
ASVTLAGNSSLCPIRGWAVHSKDNSIRIGSKGDVFVIREPFISCSHLECRTFFLTQGALL
NDKHSNGTVKDRSPHRTLMSCPVGEAPSPYNSRFESVAWSASACHDGTSWLTIGISGPDN
GAVAVLKYNGIITDTIKSWRNNTLRTQESECACVNGSCFTVMTDGPSNGQASYKIFKMEK
GKVVKSVELDAPNYHYEECSCYPDAGEITCVCRDNWHGSNRPWVSFNQNLEYQIGYICSG
VFGDNPRPNDGTGSCGPMSPNGAYGVKGFSFKYGNGVWIGRTKSTNSRSGFEMIWDPNGW
TGTDSSFSVKQDIVSITDWSGYSGSFVQHPELTGLDCIRPCFWVELIRGRPKESTIWTSG
SSISFCGVNSDTVSWSWPDGAELPFTIDK
>Q1KJF5|A/chicken/Purworejo/BBVW/2005
MNPNQKIITIGSICMVIGIISLMLQIGNMISIWVSHSIQTWNQHQAESISNTNPLTEKAV
ASVTLAGNSSLCPIRGWAVHSKDNSIRIGSKGDVFVIREPFISCSHLECRTFFLTQGALL
NDKHSNGTVKDRSPHRTLMSCPVGEAPSPYNSRFESVAWSASACHDGTSWLTIGISGPDN
GAVAVLKYNGIITDTIKSWRNNILRTQESECACVNGSCFTVMTDGPSNGQASYKIFKMEK
GKVVKSVELDAPNYHYEECSCYPDAGEITCVCRDNWHGSNRPWISFNQNLEYQIGYICSG
VFGDNPRPNDGTGSCGPMSPNGAYGVKGFSFKYGNGVWIGRTKSTNSRSGFEMIWDPNGW
IGTDSSFSVKQDIVAITDWSGYSGSFVQHPELTGLDCIRPCFWVELIRGRPKESTIWTSG
SSISFCGVNSDIVSWSWPDGAELPFTIDK
>A1EEG6|A/munia/Hong Kong/2454/2006
MNPNQKIITIGSTCMVIGIVSLMLQIGNMISLWVSHSIQTGNQHQVEPISNTNFLTGKAV
ASVTLAGNSSLCPIRGWAVHSKDNSIRIGSKGDVFVIREPFISCSHLECRTFFLTQGALL
NDKHSNGTVKDRSPHRTLMSCPVGEAPSPYNSRFESVAWSASACHDGTSWLTIGISGPDN
GAVAVLKYNGMITDTIKSWRNNILRTQESECACVNGSCFTVMTDGPSNGQASYKIFKMEK
GRVVKSVELDAPNYHYEECSCYPDAGEITCVCRDNWHGSNRPWVSFNQNLEYQIGYICSG
VFGDNPRPNDGTGSCGPVSPNGAYGVKGFSFKYGNGVWIGRTKSPNSRSGFEMIWDPNGW
TETDSSFSVKQDIVAITDWSGYSGSFVQHPELTGLDCIRPCFWVELIRGRPKESTIWTSG
SSISFCGVNSDTVSWSWPDGAELPFTIDK
>A1EEH2|A/magpie robin/Hong Kong/75/2006
MNPNQKIITIGSICMVIGIVSLMLQIGNMISIWVSHSIQTGNQHQAEPIRNTNFLTENAV
ASVTLAGNSSLCPIRGWAVHSKDNSIRIGSKGDVFVIREPFISCSHLECRTFFLTQGALL
NDKHSNGTVKDRSPHRTLMSCPMGEAPSPYNSRFESVAWSASACHDGTSWLTIGISGPDN
GAVAVLKYNGIITDTIKSWRNNILRTQESECACVNGSCFTVMTDGPSNGQASYKIFKMEK
GKVVKSVELNAPNYHYEECSCYPDAGEIICVCRDNWHGSNRPWVSFNQNLEYQIGYICSG
VFGDNPRPNDGTGSCGPVSPNGAYGIKGFSFKYGNGVWIGRTKSTNSRSGFEMIWDPNGW
TGTDSDFSVKQDIVAITDWSGYSGSFVQHPELTGLDCIRPCFWVELIRGRPKESTIWTSG
SSISFCGVNSDTVSWSWPDGAELPFTIDK
>A1EEJ7|A/duck/Guangxi/5075/2005
MNPNQKIITIGSICMVIGIVSLMLQIGNMISIWVSHSIQTGNQHQADPIRNTNFLTENAV
ASVTLAGNSSLCPIRGWAVHSKDNSIRIGSKGDVFVIREPFISCSHLECRTFFLTQGALL
NDKHSNGTVKDRSPHRTLMSCPVGEAPSPYNSRFESVAWSASACHDGTSWLTIGISGPDN
GAVAVLKYNGIITDTIKSWRNNILRTQESECACVNGSCFTVMTDGPSNGQASYKIFKMEK
GKVVKSVELNAPNYHYEECSCYPDAGEIICVCRDNWHGSNRPWVSFNQNLEYQIGYICSG
VFGDNPRPNDGTGSCGPVSPNGAYGIKGFSFKYGNGVWIGRTKSTNSRSGFEMIWDPNGW
TGTDSNFSVKQDIVAITDWSGYSGSFVQHPELTGLNCIRPCFWVELIRGRPKESTIWTSG
SSISFCGVNSDTVSWSWPDGAELPFTIDK
>A1EEJ8|A/duck/Guangxi/5165/2005
MNPNQKIITIGSICMVIGIFSLMLQIGNMISIWVSHSIQTGNQHQAEPIRNTNFLTENAV
ASVTLAGNSSLCPISGWAVHSKDNSIRIGSKGDVFVIREPFISCSHLECRTFFLTQGALL
NDKHSNGTVKDRSPHRTLMSCPVGEAPSPYNSRFESVAWSASACHDGTSWLTIGISGPDN
GAVAVLKYNGIITDTIKSWRNNILRTQESECACVNGSCFTVMTDGPSNGQASYKIFKMEK
GKVVKSVELNAPNYHYEECSCYPDAGEIICVCRDNWHGSNRPWVSFNQNLEYQIGYICSG
VFGDNPRPNDGTGSCGPVSPNGAYGIKGFSFKYGNGVWIGRTKSTNSRSGFEMIWDPNGW
TGTDSNFSVKQDIVAITDWSGYSGSFVQHPELTGLDCIRPCFWVELIRGRPKESTIWTSG
SSISFCGVNSDTVSWSWPDGAELPFTIDK
>A1EEK4|A/duck/Guangxi/288/2006
MNPNQKIITIGSICMVIGIVSLMLQIGNMISIWVSHSIQTGNLNQVEPISNTNFLTEKAV
ASVTLAGNSSLCPIRGWAIHSKDNSIRIGSKGDVFVIREPFISCSHLECRTFFLTQGALL
NDKHSNGTVKDRSPHRTLMSCPVGEAPSPYNSRFESVAWSASACHDGTSWLTIGISGPDN
GAVAVLKYNGIITDTIKSWRNNILRTQESECACVNGSCFTVMTDGPSNGQASYKIFKMEK
GKVIKSVELDAPNYHYEECSCYPDAGEITCVCRDNWHGSNRPWVSFNQNLEYQIGYICSG
VFGDNPRPNDGTGSCGPVSPNGAYGVKGFSFKYGNGVWIGRTKSPNSRSGFEMIWDPNGW
SETDSSFSVKQDIVAITDWSGYSGSFVQHPELTGLDCIRPCFWVELIRGRPKESTIWTSG
SSISFCGVNSDTVSWSWP
>A1EEK8|A/duck/Guangxi/744/2006
MNPNQKIITIGSICMVIGIVSLMLQIGNMISIWVSHSIQTGNQNQVEPISNTNFLTEKAV
ASVTLAGNSSLCPIRGWAIHSKDNSIRIGSKGDVFVIREPFISCSHLECRTFFLTQGALL
NDKHSNGTVKDRSPHRTLMSCPVGEAPSPYNSRFESVAWSASACHDGTSWLTIGISGPDN
GAVAVLKYNGIITDTIKSWRNNILRTQESECACVNGSCFTVMTDGPSNGQASYKIFKMKK
GKVIKSVELDAPNYHYEECSCYPDAGEITCVCRDNWHGSNRPWVSFNQNLEYQIGYICSG
VFGDNPRPNDGTGSCGPVSPNGAYGVKGFSFKYGNGVWIGRTKSPNSRSGFEMIWDPNGW
GETDSSFSVKQDIVAITDWSGYSGSFVQHPELTGLDCIRPCFWVELIRGRPKESTIWTSG
SSISFCGVNSDTVSWSWPDGAELPFTIDK
>A1EEM2|A/chicken/Shantou/3923/2006
MNPNQKIITIGSICMVIGIVSLMLQIGNMISIWVSHSIQTGNQHQAEPIRNTNFLTENAV
ASVTLAGNSSLCPIRGWAVHSKDNSIRIGSKGDVFVIREPFISCSHLECRTFFLTQGALL
NDKHSNGTVKDRSPHRTLMSCPVGEAPSPYNSRFESVAWSASACHDGTSWLTIGISGPDN
GAVAVLKYNGIITDTIKSWRNNILRTQESECACVNGSCFTVMTDGPSNGQASYKIFKMEK
GKVVKSVELNAPNYHYEECSCYPDASEITCVCRDNWHGSNRPWVSFNQNLEYQIGYICSG
VFGDNPRPNDGTGSCGPVSPNGAYGIKGFSFKYGNGVWIGRTKSTNSRSGFEMIWDPNGW
TGTDSNFSVKQDIVAITDWSGYSGSFVQHPELTGLDCIRPCFWVELIRGRPKESTIWTSG
SSISFCGVNSDTVSWSWPDGAELPFT
>A1EEN5|A/chicken/Fujian/10567/2005
MNPNQKIITIGSICMVIGIVSLMLQIGNMISIWVSHSIQTGNQHQAEPIRNTNFLTENAV
ASVTLAGNSSLCPIRGWAVHSKDNNIRIGSKGDVFVIREPFISCSHLECRTFFLTQGALL
NDKHSNGTVKDRSPHRTLMSCPVGEAPSPYNSRFESVAWSASACHDGTSWLTIGISGPDN
GAVAVLKYNGIITDTIKSWRNNILRTQESECACVNGSCFTVMTDGPSNGQASYKIFKMEK
GKVVKSVELNAPNYHYEECSCYPDAGEITCVCRDNWHGSNRPWVSFNQNLEYQIGYICSG
VFGDNPRPNDGTGSCGPVSPNGAYGIKGFSFKYGNGVWIGRTKSTNSRSGFEMIW
>A1EEN7|A/duck/Fujian/11094/2005
MNPNQKIITIGSICMVIGIVSLMLQIGNMISIWVSHSIQTGNQHQAEPIRNTNFLTENAV
ASVTLAGNSSLCPIRGWAVHSKDNSIRIGSKGDVFVIREPFISCSHLECRTFFLTQGALL
NDKHSNGTVKDRSPHRTLMSCPVGEAPSPYNSRFESVAWSASACHDGTSWLTIGISGPDN
GAVAVLKYNGIITDTIKSWRNNILRTQESECACVNGSCFTVMTDGPSNGQASYKIFKMEK
GKVVKSVELNAPNYHYEECSCYPDAGEITCVCRDNWHGSNRPWVSFNQNLEYQIGYICSG
VFGDNPRPNDGTGSCGPVSPNGAYGIKGFSFKYGNGVWIGRTKSTNSRSGFEMIWDPNGW
TGTDSNFSVKQDIVAITDWSGYSGSFVQHPELTGLDCIRPCFWVELIRGRPKESTIWTSG
SSISFCGVNSDT
>A1EEP1|A/chicken/Fujian/584/2006
MNPNQKIITIGSICMVIGIVSLMLQIGNMISIWVSHSIQTGNQHQAEPIRNTNFLTENAV
ASVTLAGNSSLCPIRGWAVHSKDNSIRIGSKGDVFVIREPFISCSHLECRTFFLTQGALL
NDKHSNGTVKDRSPHRTLMSCPVGEAPSPYNSRFESVAWSASACHDGTSWLTIGISGPDN
GAVAVLKYNGIITDTIKSWRNNILRTQESECACVNGSCFTVMTDGPSNGQASYKIFKMEK
GKVVKSVELNAPNYHYEECSCYPDAGEITCVCRDNWHGSNRPWVSFNQNLEYQIGYICSG
VFGDNPRPNDGTGSCGPVSPNGAYGIKGFSFKYGNGVWIGRTKSTNSRSGFEMIWDPNGW
TGTDSNFSVKQDIVAITDWSGYSGSFVQHPELTGLDCIRPCFWVELIRGRPKESTIWTSG
SSISFCGVNSDTVSWSWPDGAELPFTI
>A1EEP7|A/chicken/Guangxi/683/2006
MNPNQKIITIGSICMVIGIVSLMLQIGNMISIWVSHSIQTGNQHQAEPIRNTKFLTENAV
ASVTLAGNSSLCPIRGWAVHSKDNSIRIGSKGDVFVIREPFISCSHLECRTFFLTQGALL
NDKHSNGTVKDRSPHRTLMSCPVGEAPSPYNSRFESVAWSASACHDGTSWLTIGISGPDN
GAVAVLKYNGIITDTIKSWRNNILRTQESECACVNGSCFTVMTDGPSNGQASYKIFKMEK
GKVVKSVELNAPNYHYEECSCYPDAGEIICVCRDNWHGSNRPWVSFNQNLEYQIGYICSG
VFGDNPRPNDGTGSCGPVSPNGAYGIKGFSFKYGNGVWIGRTKSTNSRSGFEMIWDPNGW
TGTDSNFSVKQDIVAITDWSGYSGSFVQHPELTGLDCIRPCFWVELIRGRPKESTIWTSG
SSISFCGVNSDTVSWSWPDGAELPFTIDK
>A1EEP9|A/duck/Guangxi/2926/2005
MVIGIVSLMLQIGNMISIWVSHSIQTGNQNQIEPISNTNFLTEKAVASVTLAGNSSLCPI
RGWAVHSKDNSIRIGSKGDVFVIREPFISCSHLECRTFFLTQGALLNDKHSNGTVKDRSP
HRTLMSCPVGEAPSPYNSRFESVAWSASACHDGTSWLTIGISGPDNGAVAVLKYNGMITD
TIKSWRNNILRTQESECACVNGSCFTVMTDGPSNGQASYKIFKMEKGKVVKSVELDAPNY
HYEECSCYPDAGEITCVCRDNWHGSNRPWVSFNQNLEYQIGYICSGVFGDNPRPNDGTGS
CGPVSPNGAYGVKGFSFKYGNGVWIGRTKSPNSRSGFEMIWDPNGWTETDSSFSVKQDIV
AITDWSGYSGSFVQHPELTGLDCIRPCFWVELIRGRPKESTIWTSGSSISFCGVNSDTVS
WSWPDGAELPFTIDK
>A1EER9|A/goose/Yunnan/4804/2005
MNPNQKIITIGSICMVIGIVSLMLQIGNMISIWVSHSIQTGNQNQVEPISNTNFLTEKAV
ASVTLAGNSSLCPIRGWAVHSKDNSIRIGSKGDVFVIREPFISCSHLECRTFFLTQGALL
NDKHSNGTVKDRSPHRTLMSCPVGEAPSPYNSRFESVAWSASACHDGTSWLTIGISGPDN
GAVAVLKYNGMITDTIKSWRNNILRTQESECACVNGSCFTVMTDGPSNGQASYKIFKMEK
GKVVKSVELDAPNYHYEECSCYPDAGEITCVCRDNWHGSNRPWVSFNQNLEYQIGYICSG
VFGDNPRPNDGTGSCGPVSPNGAYGVKGFSFKYGNGVWIGRTKSPNSRSGFEMIWDPNGW
TETDSSFSVKQDIVAITDWSGYSGSFVQHPELTGLDCIRPCFWVELIRGRPKESTIWTSG
SSISFCGVNSDTVSWSWPDGAELPFTIDK
>A1EES1|A/goose/Yunnan/6027/2005
MNPNQKIITIGSICMVIGIVSLMLQIGNMISIWVSHSIQTGNQNQVEPISNTNFLTEKAV
ASVTLAGNSSLCPIRGWAVHSKDNSIRIGSKGDVFVIREPFISCSHLECRTFFLTQGALL
NDKHSNGTVKDRSPHRTLMSCPVGEAPSPYNSRFESVAWSASACHDGTSWLTIGISGPDN
GAVAVLKYNGMITDTIKSWRNNILRTQESECACVNGSCFTVMTDGPSNGQASYKIFKMEK
GKVVKSVELDAPNYHYEECSCYPDAGEITCVCRDNWHGSNRPWVSFNQNLEYQIGYICSG
VFGDNPRPNDGTGSCGPVSPNGAYGVKGFSFKYGNGVWIGRTKSPNSRSGFEMIWDPNGW
TETDSSFSVKQDIVAITDWSGYSGSFVQHPELTGLDCIRPCFWVELIRGRPKESTIWTSG
SSISFCGVNSDTVSWSWPDGAEL
>A1EES9|A/duck/Guiyang/3242/2005
MNPNQKIITIGSICMVIGIVSLMLQIGNMISIWVSHSIQTGNQHQVGPISNTNFLTEKAV
ASVTLAGNSSLCPIRGWAVHSKDNSIRIGSKGDVFVIREPFISCSHLECRTFFLTQGALL
NDKHSNGTVKDRSPHRTLMSCPVGEAPSPYNSRFESVAWSASACHDGTSWLTIGISGPDN
GAVAVLKYNGIITDTIKSWRNNILRTQESECACVNGSCFTVMTDGPSNGQASYKIFKMEK
GKVVKSVELDAPNYHYEECSCYPDAGEITCVCRDNWHGSNRPWVSFNQNLEYQIGYICSG
VFGDNPRPNDGTGSCGPVSPNGAYGVKGFSFKYGNGVWIGRTKSPNSRSGFEMIWDPNGW
TETDSSFSVKQDIVAITDWSGYSGSFVQHPELTGLDCIRPCFWVELIRGRPKESTIWTSG
SSISFCGVNSDTVSWSWPDGAELPFTIDK
>A1EEU0|A/goose/Guiyang/1461/2006
MNPNQKIITIGSICMVIGIVSLMLQIGNMISIWVSHSIQTGNQHQAEPIRNTNFLTENAV
ASVTLAGNSSLCPIRGWAVHSKDNSIRIGSKGDVFVIREPFISCSHLECRTFFLTQGALL
NDKHSNGTVKDRSPHRTLMSCPVGEAPSPYNSRFESVAWSASACHDGTSWLTIGISGPDN
GAVAVLKYNGIITDTIKSWRNNILRTQESECACVNGSCFTVMTDGPSNGQASYKIFKMEK
GKVVKSVELNAPNYHYEECSCYPDAGEIMCVCRDNWHGSNRPWVSFNQNLEYQIGYICSG
VFGDNPRPNDGTGSCGPVSPNGAYGIKGFSFKYGNGVWIGRTKSTNSRSGFEMIWDPNGW
TGTDSDFSVKQDIVAITDWSGYSGSFVQHPELTGLDCIRPCFWVELIRGRPKESTIWTSG
SSISFCGVNSDTVSWSWPDGAELPFTIDK
>A1EEV7|A/duck/Guangxi/1550/2006
MNPNQKIITIGSICMVIGIVSLMLQIGNMISIWVSHSIQTGNLNQVEPISNTNFLTEKAV
ASVTLAGNSSLCPIRGWAIHSKDNSIRIGSKGDVFVIREPFISCSHLECRTFFLTQGALL
NDKHSNGTVKDRSPHRTLMSCPVGEAPSPYNSRFESVAWSASACHDGTSWLTIGISGPDN
GAVAVLKYNGIITDTIKSWRNNILRTQESECACVNGSCFTVMTDGPSNGQASYKIFKMEK
GKVIKSVELDAPNYHYEECSCYPDAGEITCVCRDNWHGSNRPWVSFNQNLEYQIGYICSG
VFGDNPRPNDGTGSCGPVSPNGAYGVKGFSFKYGNGVWIGRTKSPNSRSGFEMIWDPNGW
SETDSSFSVKQDIVAITDWSGYSGSFVQHPELTGLDCIRPCFWVELIRGRPKESTIWTSG
SSISFCGVNSDTVSWSWPDGAELPFTIDK
>Q807U5|A/Pheasant/HongKong/FY155/2001
MNPNQKIITIGSICMVIGIVSLMLQIGNIISIWVSHSIQTGNQHQAEPCNQSIITYENNT
WVNQTYVNISNTNLLTEKAVASVTLAGNSSLCPISGWAVYSKDNGIRIGSKGDVFVIREP
FISCSHLECRTFFLTQGALLNDKHSNGTVKDRSPYRTLMSCPVGEAPSPYNSRFESVAWS
ASACHDGTSWLTIGISGPDNGAVAVLKYNGIITDTIKSWRNNILRTQESECACVNGSCFT
VMTDGPSNGQASYKIFKMEKGKVVKSVELNAPNYHYEECSCYPDAGEITCVCRDNWHGSN
RPWVSFNQNLEYQIGYICSGVFGDNPRPNDGTGSCGPVSPNGAYGIKGFSFKYGNGVWIG
RTKSTNSRSGFEMIWDPNGWTGTDSNFSVKQDIVAITDWSGYSGSFVQHPELTGVDCIRP
CFWVELIRGRPKESTIWTSGSSISFCGVNSDTVGWSWPDGAELPFTIDK
>Q809T4|A/Goose/Hong Kong/76.1/2001 
MNPNQKIITIGSICMVIGIVSLMLQIGNIISIWVSHSIQTGNQHQAEPCNQSIITYENNT
WVNQTYVNISNTNFLTEKAVASVTLAGNSSLCPISGWAVYSKDNGIRIGSKGDVFVIKEP
FISCSHLECRTLFLNQEALMNDKHSNGTVKDRSPYRTLMSCPVGKAPSPYNSRFESVAWS
ASACHDGTSWLTIGISGPDNGAVAVLKYNGIITDTIKSWRNNILRTQESECACVNGSCFT
VMTDGPSNGQASYKIFKIEKGKVVKSVELNAPNYHYEECSCYHNASVITCVCRDNWHGSN
RPWVSFIQNLEYQIGYICSGVFGDNPRPNDGTGSCGPVSPNGAYGIKGFSFKYGNGVWIG
RTKSTNSRSGFEMIWDPNGWTGTDSNFSVKQDIVAITDWSGYSGSFVQHPELTGVDCIRP
CFWVELIRGRPKESTIWTSGSSISFCGVNSDTVGWSWPDGAELPFTIDK
>Q809T7|A/Chicken/Hong Kong/876.1/2001 
MNPNQKIITIGSICMVIGIVSLMLQIGNIISIWVSHSIQTGNQHQAEPIGNTNFLTEKAV
ASVTLAGNSSLCPISGWAVHSKDNGIRIGSKGDVFVIREPFISCSHLECRTFFLTQGALL
NDKHSNGTVKDRSPHRTLMSCPVGEAPSPYNSRFESVAWSASACHDGTSWLTIGISGPDN
GAVAVLKYNGIITDTIKSWRNNILRTQESECACVNGSCFTVMTDGPSNGQASYKIFKMEK
GKVVKSVELDAPNYHYEECSCYPDAGEITCVCRDNWHGSNRPWVSFNQNLEYQIGYICSG
VFGDNPRPNDGTGSCGPVSPNGAYGVKGFSFKYGNGVWIGRTKSTNSR
>Q809U4|A/Chicken/Hong Kong/829.2/2001 
MNPNQKIITIGSICMVIGIVSLMLQIGNIISIWVSHSIQTGNQHQAEPCNQSIITYENNT
WVNQTYVNISNTNLLTEKAVASVTLAGNSSLCPISGWAVYSKDNGIRIGSKGDVFVIREP
FISCSHLECRTFFLTQGALLNDKHSNGTVKDRSPYRTLMSCPVGEAPSPYNSRFESVAWS
ASACHDGTSWLTIGISGPDNGAVAVLKYNGIITDTIKSWRNNILRTQESECACVNGSCFT
VMTDGPSNGQASYKIFKIEKGKVVKSVELNAPNYHYEECSCYPDAGEITCVCRDNWHGSN
RPWVSFNQNLEYQIGYICSGVFGDNPRPNDGTGSCGPVSPNGAYGIKGFSFKYGNGVWIG
RTKSTNSRSGFEMIWDPNG
>Q0Z7C7|A/cat/Iraq/820NAMRU3/2006
MNPNQKIITIGSICMVIGIVSLMLQIGNMISIWVSHSIQTGNQRQAEPISNTKFLTEKAV
ASVTLAGNSSLCPISGWAVYSKDNSIRIGSRGDVFVIREPFISCSHLECRTFFLTQGALL
NDKHSNGTVKDRSPHRTLMSCPVGEAPSPYNSRFESVAWSASACHDGTSWLTIGISGPDN
GAVAVLKYNGIITDTIKSWRNNILRTQESECACVNGSCFTVMTDGPSSGQASYKIFKMEK
GKVVKSVELDAPNYHYEECSCYPDAGEITCVCRDNWHGSNRPWVSFNQNLEYQIGYICSG
VFGDNPRPNDGTGSCGPVSPNGAYGVKGFSFKYGNGVWIGRTKSTNSRSGFEMIWDPNGW
TGTDSSFSVKQDIVAITDWSGYSGSFVQHPELTGLDCIRPCFWVELIRGRPKESTIWTSG
SSISFCGVNSDTVSWSWPDGAELPFTIDK
>Q2EN68|A/Thailand/NK165/2005
QKQEFKMNPNKKIITIGSICMVTGMVSLMLQIGNLISIWVSHSIHTGNQQKAEPISNTNF
LTEKAVASVKLAGNSSLCPINGWAVYSKDNSIRIGSKGDVFVIREPFISCSHLECRTFFL
TQGSLLNDKHSNGTVKDRSPHRTLMSCPVGEAPSPYNSRFESVAWSASACHDGTSWLTIG
ISGPDSGAVAVLKYNGIITDTIKSWRNNILRTQESECACVNGSCFTVMTDGPSNGQASHK
IFKMDKGKVVKSVELDAPNYHYEECSCYPDAGEITCVCRDNWHGSNRPWVSFNQNLEYQI
GYICSGVFGDTPRPNDGTGSCGPVSSNGTYGVKGFSFKYGNGVWIGRTKSTNSRSGFEMI
WDPNGWTETDSSFSVKQDIVAITDWSGYSGSFVQHPELTGLDCIRPCFWVELIRGRPKES
TIWTSGSSISFCGVNSDTVGWSWPDGAELPFTIDK
>Q14RW9|A/duck/Vietnam/TG24-O1/2005
MNPNQKIITIGSICMVTGIVSLMLQIGNMISIWVSHSIHTGNQHQSEPISNTNFLTEKAV
ASVKLAGNSSLCSINGWAVYSKDNSIRIGSKGDVFVIREPFISCSHLECRTFFLTQGALL
NDKHSNGTVKDRSPHRTLMSCPVGEAPSPYNSRFESVAWSASACHDGTSWLTIGISGPDN
GAVAVVKYNGIITDTIKSWRNNILRTQESECACVNGSCFTVMTDGPSNGQASHKIFKMEK
GKVVKSVELDAPNYHYEECSCYPDAGEITCVCRDNWHGSNRPWVSFNQNLEYQIGYICSG
VFGDNPRPNDGTGSCGPVSSNGAYGVKGFSFKYGNGVWIGRTKSTNSRSGFEMIWDPNGW
TETDSSFSVKQDIVAITDWSGYSGSFVQHPELTGLDCIRPCFWVELIRGRPKESTIWTSG
SSISFCGVNSDTVGWSWPDGAELPFTIDK
>Q8UY49|A/Goose/Hong Kong/385.5/2000
MNPNQKIITIGSICMVIGTVSLMLQIGNIISIWVTHSIQTGNQHQAEPCNQSIITYENNT
WVNQTYVNISNTNFLTEKAMASVTLAGNSSLCPISGWAVYSKDNGLRIGSKGDVFVIREP
LISCSHLECRTFFLTQGALLNDKHSNGTVKDRSPYRTLMSCPVGEAPSPYNSRFESVAWS
ASACHDGTSWLTIGISGPDNGAVAVLKYNGIITDTIKSWRNNILRTQESECACVNGSCFT
VMTDGPSNGQASYKIFKIEKGKVVKSVELNAPNYHYEECSCYPDAGEITCVCRDNWHGSN
RPWVSFNQNLEYQIGYICSGVFGDNPRPNDGTGSCGPVSPNGAYGVKGFSFKYGNGVWIG
RTKSTNSRSGFEMIWDPNGWTGTDSSFSVKQDIVAITDWSGYSGSFVQHPELTGLDCIRP
CFWVELIRGRPKESTIWTSGSSISFCGVNSDTVGWSWPDGAELPFTIDK
>Q4U369|A/chicken/Uttaradit-2-02/2004
ISGPDSGAVAVLKYNGIITDTIKSWRNNILRTQESECACVNGSCFTVMTDGPSNGQASHK
IFKMEKGKVVKSVELDAPNYHYEECSCYPDAGEITCVCRDNWHGSNRPWVSFNQNLEYQI
GYICSGV
>Q4U374|A/chicken/Nakornsawan-2-03/2004
ISGPDSGAVAVLKYNGIITDTIKSWRNNILRTQESECACVNGSCFTVMTDGPSNGQASHK
IFKMEKGKVVKSVELDAPNYHYEECSCYPDAGEITCVCRDNWHGSNRPWVSFNQNLEYQI
GYICSGA
>Q4U376|A/duck/Uthaithani-2-02/2004
ISGPDSGAVAVLKYNGIITDTIKSWRNNILRTQESECACVNGSCFTVMTDGPSNGQASHK
IFKMEKGKVVKS
>Q194U4|A/chicken/Mahachkala/05/2006
MNPNQKIITIGSICMVIGIVSLMLQIGNMISIWVSHSIQTGNQRQAEPISNTKFLTEKAV
ASVTLAGNSSLCPISGWAVYSKDNSIRIGSRGDVFVIREPFISCSHLECRTFFLTQGALL
NDKHSNGTVKDRSPHRTLMSCPVGEAPSPYNSRFESVAWSASACHDGTSWLTIGISGPDN
GAVAVLKYNGIITDTIKSWRNNILRTQESECACVNGSCFTVMTDGPSNGQASYKIFKMEK
GKVVKSVELDAPNYHYEECSCYPDAGEITCVCRDNWHGSNRPWVSFNQNLEYQIGYICSG
VFGDNPRPNDGTGSCGPVSPNGAYGVKGFSFKYGNGVWIGRTKSTNSRSGFEMIWDPNGW
TGTDSSFSVKQDIVAITDWSGYSGSFVQHPELTGLDCIRPCFWVELIRGRPKESTIWTSG
SSISFCGVNSDTVSWSWPDGAELPFTIDK
>Q195D6|St Jude H5N1 influenza seed virus 163222
MNPNQKIITIGSICMVIGIVSLMLQIGNMISIWVSHSIQTGNQRQAEPISNTKFLTEKAV
ASVTLAGNSSLCPISGWAVYSKDNSIRIGSRGDVFVIREPFISCSHLECRTFFLTQGALL
NDKHSNGTVKDRSPHRTLMSCPVGEAPSPYNSRFESVAWSASACHDGTSWLTIGISGPDN
GAVAVLKYNGIITDTIKSWRNNILRTQESECACVNGSCFTVMTDGPSNGQASYKIFKMEK
GKVVKSVELDAPNYHYEECSCYPDAGEITCVCRDNWHGSNRPWVSFNQNLEYQIGYICSG
VFGDNPRPNDGTGSCGPVSPNGAYGVKGFSFKYGNGVWIGRTKSTNSRSGFEMIWDPNGW
TGTDSSFSVKQDIVAITDWSGYSGSFVQHPELTGLDCIRPCFWVELIRGRPKESTIWTSG
SSISFCGVNSDTVSWSWPDGAELPFTIDK
>Q68YX2|A/Kalji pheasant/Bangkok/Thailand/2004
TIGSICMVTGMVSLMLQIGNLISIWVSHSIHTGNQHKAEPISNTNFLTEKAVASVKLAGN
SSLCPINGWAVYSKDNSIRIGSKGDVFVIREPFISCSHLECRTFFLTQGALLNDKHSNGT
VKDRSPHRTLMSCPVGEAPSPYNSRFESVAWSASACHDGTSWLTIGISGPDSGAVAVLKY
NGIITDTIKSWRNNILRTQESECACVNGSCFTVMTDGPSNGQASHKIFKMEKGKVVKSVE
LDAPNYHYEECSCYPDAGEITCVCRDNWHGSNRPWVSFNQNLEYQIGYICSGVFGDNPRP
NDGTGSCGPVSSNGAYGVKGFSFKYGNGVWIGRTKSTNSRSGFEMIWDPNGWTETDSSFS
VKQDIVAITDWSGYSGSFVQHPELTGLDCIRPCFWVELIRGRPKESTIWTSGSSISFCGV
NSDTVGWSWPDGAELPFTIDK
>Q68YX3|A/chicken/Nakorn-Patom/Thailand/CU-K3/2004
TIGSICMVTGMVSLMLQIGNLISIWVSHSIHTGNQHKAEPISNTNFLIEKAVASVKLAGN
SSLCPINGWAVYSKDNSIRIGSKGDVFVIREPFISCSHLECRTFFLTQGALLNDKHSNGT
VKDRSPHRTLMSCPVGEAPSPYNSRFESVAWSASACHDGTSWLTIGISGPDSGAVAVLKY
NGIITDTIKSWRNNILRTQESECACVNGSCFTVMTDGPSNGQASHKIFKMEKGKVVKSVE
LDAPNYHYEECSCYPDAGEITCVCRDNWHGSNRPWVSFNQNLEYQIGYICSGVFGDNPRP
NDGTGSCGPVSSNGAYGVKGFSFKYGNGVWIGRTKSTNSRSGFEMIWDPNGWTETDSSFS
VKQDIVAITDWSGYSGSFVQHPELTGLDCIRPCFWVELIRGRPKESTIWTSGSSISFCGV
NSDTVGWSWPDGAELPFTIDK
>Q68YX5|A/white peafowl/Bangkok/Thailand/2004
TIGSICMVTGMVSLMLQIGNLISIWVSHSIHTGNQHKAEPISNTNFLTEKAVASVKLAGN
SSLCPINGWAVYSKDNSIRIGSKGDVFVIREPFISCSHLECRTFFLTQGALLNDKHSNGT
VKDRSPHRTLMSCPVGEAPSPYNSRFESVAWSASACHDGTSWLTIGISGPDSGAVAVLKY
NGIITDTIKSWRNNILRTQESECACVNGSCFTVMTDGPSNGQASHKIFKMEKGKVVKSVE
LDAPNYHYEECSCYPDAGEITCVCRDNWHGSNRPWVSFNQNLEYQIGYICSGVFGDNPRP
NDGTGSCGPVSSNGAYGVKGFSFKYGNGVWIGRTKSTNSRSGFEMIWDPNGWTETDSSFS
VKQDIVAITDWSGYSGSFVQHPELTGLDCIRPCFWVELIRGRPKESTIWTSGSSISFCGV
NSDTVGWSWPDGAELPFTIDK
>Q692M8|A/chicken/Jilin/9/2004
MNPNQKIITIGSICMVIGIVSLMLQIGNMISIWVSHSIQTGNQRQAEPISNTKFLTEKAV
ASVTLAGNSSLCPISGWAVYSKDNGIRIGSKGDVFVIREPFISCSHLECRTFFLTQGALL
NDKHSNGTVKDRSPHRTLMSCPVGEAPSPYNSRFESVAWSASACHDGTSWLTIGISGPDN
GAVAVLKYNGIITDTIKSWRNNILRTQESECACINGSCFTVMTDGPSNGQASYKIFKMEK
GKVVKSVELDAPNYHYEECSCYPDAGEITCVCRDNWHGSNRPWVSFNQNLEYQIGYICSG
VFGDNPRPNDGTGSCGPVSPNGAYGVKGFSFKYGNGVWIGRTKSTNSRSGFEMIWDPNGW
TGTDSSFSVKQDIVAITDWSGYSGSFVQHPELTGLDCIRPCFWVELIRGRPKESTIWTSG
SSISFCGVNSDTVGWSWPDGAELPFTIDK
>Q5DK43|A/chicken/Guangdong/191/04
MNPNQKIITIGSICMVIGIVSLMLQIGNMISIWVSHSIQTGNQHQAEPISNTNFLTEKAV
ASVILAGNSSLCPVSGWAVHSKDNSIRIGSKGDVFVIREPFISCSHLECRTFFLTQGALL
NDKHSNGTVKDRSPHRTLMSCPVGEAPSPYNSRFESVAWSASACHDGTSWLTIGISGPDN
GAVAVLKYNGIITDTIKSWRNNILRTQESECACVNGSCFTVMTDGPSNGQASYKIFKMEK
GKVVKSVELDAPNYHYEECSCYPDAGEITCVCRDNWHGSNRPWVSFNQNLEYQIGYICSG
VFGDNPRPNDGTGSCGPVSPNGAYGVKGFSFKYGNGVWIGRTKSTNSRSGFEMIWDPNGW
TGTDSSFSVKQDIVAITDWSGYSGSFVQHPELTGLDCIRPCFWVELIRGRPKESTIWTSG
SSISFCGVNSDTVGWSWPDGAELPFTIDK
>Q5DLA2|A/egret/Hong Kong/757.2/03
MNPNQKITTIGSICMVIGIVSLMLQIGNIISIWVSHSIQTGNQHQAEPCNQSIITYENNT
WVNQTYVNISNTNFLTEKAVASVTLAGNSSLCPISGWAVYSKDNGIRIGSKGDVFVIREP
FISCSHLECRTFFLTQGALLNDKHSNGTVKDRSPHRTLMSCPVGEAPSPYNSRFESVAWS
ASACHDGTSWLTIGISGPDNGAVAVLKYNGIITDTIKSWRNNIMRTQESECACVNGSCFT
VMTDGPSNGQASYKIFRIEKGKVVKSAELNAPNYHYEECSCYPDAGEITCVCRDNWHGSN
RPWVSFNQNLEYRIGYICSGVFGDNPRPNDGTGSCGPVSPKGAYGIKGFSFKYGNGVWIG
RTKSTNSRSGFEMIWDPNGWTGTDSNFSVKQDIVAITDWSGYSGSFVQHPELTGLDCIRP
CFWVELIRGRPKESTIWTSGSSISFCGVNSDTVGWSWPDGAELPFTIDK
>Q5DLA3|A/duck/Hong Kong/821/02
MNPNQKIITIGSICMVTGIVSLMLQIGNMISIWVSHSIHTGNQHQAEPISNTNFLTERAV
ASVTLAGNSSLCPISGWAVHSKDNSIRIGSKGDVFVIREPFISCSHLECRTFFLTQGALL
NDKHSNGTVKDRSPHRTLMSCPVGEAPSPYNSRFESVAWSASACHDGTSWLTIGISGPDN
GAVAVLKYNGIITDTIKSWRNNILRTQESECACVNGSCFTVMTDGPSNGQASYKIFKMEK
GKVVKSVELDAPNYHYEECSCYPDAGEITCVCRDNWHGSNRPWVSFNQNLEYQIGYICSG
VFGDNPRPNDGTGSCGPVSSNGAYGVKGFSFKYGNGVWIGRTKSTNSRSGFEMIWDPNGW
TGTDSSFSVKQDIVAITDWSGYSGSFVQHPELTGLDCIRPCFWVELIRGRPKESTIWTSG
SSISFCGVNSDTVGWSWPDGAELPFTIDK
>Q309I5|A/turkey/Suzdalka/Nov-01/2005
SICMVIGIVSLMLQIGNMISIWVSHSIQTGNQRQAEPISNTKFLTEKAVASVTLAGNSSL
CPISGWAVYSKDNSIRIGSRGDVFVIREPFISCSHLECRTFFLTQGALLNDKHSNGTVKD
RSPHRTLMSCPVGEAPSPYNSRFESVAWSASACHDGTSWLTIGISGPDNGAVAVLKYNGI
IT
>Q6DTX1|A/leopard/Suphanburi/Thailand/Leo-1/04
KIITIGSICMVTGMVSLMLQIGNLISIWVSHSIHTGNQHKAEPISNTNFLTEKAVASVKL
AGNSSLCPINGWAVYSKDNSIRIGSKGDVFVIREPFISCSHLECRTFFLTQGALLNDKHS
NGTVKDRSPHRTLMSCPVGEAPSPYNSRFESVAWSASACHDGTSWLTIGISGPDNGAVAV
LKYNGIITDTIKSWRNNILRTQESECACVNGSCFTVMTDGPSNGQASHKIFKMEKGKVVK
SVELDAPNYHYEECSCYPDAGEITCVCRDNWHGSNRPWVSFNQNLEYQIGYICSGVFGDN
PRPNDGTGSCGPVSSNGAYGVKGFSFKYGNGVWIGRTKSTNSRSGFEMIWDPNGWTETDS
SFSVKQDIVAITDWSGYSGSFVQHPELTGLDCIRPCFWVELIRGRPKESTIWTSGSSISF
CGVNSDTVGWSWPDGAELPFTIDK
>Q6E3X5|A/duck/Shanghai/08/2001
MNPNQKIITIGSICMVIGIVSLMLQIGNIISIWVSHSIQTGNQHQAEPISNTNFLTEKAV
ASVTLAGNSSLCPISGWAVHSKDNSIRIGSKGDVFVIREPFISCSHLECRTFFLTQGALL
NDKHSNGTVKDRSPHRTLMSCPVGEAPSPYNSRFESVAWSASACHDGTSWLTIGISGPDN
GAVAVLKYNGIITDTIKSWRNNILRTQESECACVNGSCFTVMTDGPSNGQASYKIFKMKK
GKVVKSVELDAPNYHYEECSCYPDAGEITCVCRDNWHGSNRPWVSFNQNLEYQIGYICSG
VFGDNPRPNDGTGSCGPVSPNGAYGVKGFSFKYGNGVWIGRTKSTNSRSGFEMIWDPNGW
TGTDSSFSVKQDIVAITDWSGYSGSFVQHPELTGLDCIRPCFWVELIRGRPKESTIWTSG
SSISFCGVNSDTVGWSWPDGAELPFTIDK
>Q809U6|A/Chicken/Hong Kong/751.1/01 
MNPNQKIITIGSICMVIGIVSLMLQIGNIISIWVSHSIQTGNQHQAEPCNQSIITYENNT
WVNQTYVNISNTNLLTEKAVASVTLAGNSSLCPISGWAVYSKDNGIRIGSKGDVFVIREP
FISCSHLECRTFFLTQGALLNDKHSNGTVKDRSPYRTLMSCPVGEAPSPYNSRFESVAWS
ASACHDGTSWLTIGISGPDNGAVAVLKYNGIITDTIKSWRNNILRTQESECACVNGSCFT
VMTDGPSNGQASYKIFKIEKGKVVKSVELNAPNYHYEECSCYPDAGEITCVCRDNWHGSN
RPWVSFNQNLEYQIGYICSGVFGDNPRPNDGTGSCGPVSPNGAYGMKGFSFKYGNGVWIG
RT
>Q809U8|A/Pigeon/Hong Kong/SF215/01 
MNPNQKIITIGSICMVIGIVSLMLQIGNIISIWVSHSIQTGNQHQAEPIGNTNFLTEKAV
ASVTLAGNSSLCPISGWAVHSKDNGIRIGSKGDVFVIREPFISCSHLECRTFFLTQGALL
NDKHSNGTVNDRSPHRTLMSCPVGEAPSPYNSRFESVAWSASACHDGTSWLTIGISGPDN
GAVAVLKYNGIITDTIKSWRNNILRTQESECACVNGSCFTVMTDGPSNGQASYKIFKMEK
GKVVKSVELDAPNYHYEECSCYPDAGEITCVCRDNWHGSNRPWVSFNQNLEYQIGYICSG
VFGDNPRPNDGTGSCGPVSPNGAYGVKGFSFKYGNGVWIGRTKSTNSRSGFE
>Q809V5|A/Chicken/Hong Kong/FY77/01 
QKQEIKMNPNQKIITIGSICMVIGIVSLMLQIGNIISIWVSHSIQTGNQHQAEPCNQSII
TYENNTWVNQTYVNISNTNFLTEKAVASVTLAGNSSLCPISGWAVYSKDNGIRIGSKGDV
FVIREPFISCSHLECRTFFLTQGALLNDKHSNGTVKDRSPYRTLMSCPVGEAPSPYNSRF
ESVAWSASACHDGTSWLTIGISGPDNGAVAVLKYNGIITDTIKSWRNNILRTQESECACV
NGSCFTVMTDGPSNGQASYKIFKIEKGKVVKSVELNAPNYHYEECSCYPDAGEITCVCRD
NWHGSNRPWVSFNQNLEYQIGYICSGVFGDNPRPNDGTGSCGPVSPNGAYGIKGFSFKYG
NGVWIGRTKSTNSRSGF
>Q9EA53|A/Chicken/HongKong/317.5/2001
MNPNQKITTIGSICMVIGIVSLMLQIGNIISIWVSHSIQTGNQHQAEPCNQSIITYENNT
WVNQTYVNISNTNFLTEKAVASVTLAGNSSLCPISGWAVYSKDNGIRIGSKGDVFVIREP
FISCSHLECRTFFLTQGALLNDKHSNGTVKDRSPYRTLMSCPVGEAPSPYNSRFESVAWS
ASACHDGTSWLTIGISGPDNGAVAVLKYNGIITDTIKSWRNNILRTQESECACVNGSCFT
VMTDGPSNGQASYKIFKIEKGKVVKSVELNAPNYHYEECSCYPDAGEITCVCRDNWHGSN
RPWVSFNQNLEYQIGYICSGVFGDNPRPNDGTGSCGPVSPNGAYGVKGFSFKYGNGVWIG
RTKSTNSRSGFEMIWDPNGWTGTDSSFSVKQDIVALTDWSGYSGSFVQHPELTGLDCIRP
CFWVELIRGRPKESTIWTSGSSISFCGVNSDTVGWSWPDGAELPFTIDK
>Q9EA61|A/Environment/Hong Kong/437-6/99 
MNPNQKIITIGSICMVIGIVSLMLQIGNIISIWVSHSIQTGNQHQAEPCNQSIITYENNT
WVNQTYVNISNTNFLTEKAVASVTLAGNSSLCPISGWAVYSKDNGIRIGSKGDVFVIREP
FISCSHLECRTFFLTQGALLNDKHSNGTVKDRSPYRTLMSCPVGEAPSPYNSRFESVAWS
ASACHDGTSWLTIGISGPDNGAVAVLKYNGIITDTIKSWRNNILRTQESECACVNGSCFT
VMTDGPSNGQASYKIFKIEKGKVVKSVELNAPNYHYEECSCYPDAGEITCVCRDNWHGSN
RPWVSFNQNLEYQIGYICSGVFGDNPRPNDGTGSCGPVSPNGAYGVKGFSFKYGNGVWIG
RTKSTNSRSGFEMIWDPNGWTGTDSSFSVKQDIVAITDWSGYSGSFVQHPELTGLDCIRP
CFWVELIRGRPKESTIWTSGSSISFCGVNSDTVGWSWPDGAELPFTIDK
>A0FIC1|A/chicken/Thailand/NP-172/2006
MNPNQKIITIGSICMVIGIVSLMLQIGNMISIWVSHSIQTGNQHQAEPIRNTNFLTENAV
ASVTLAGNSSLCPIRGWAVHSKDNSIRIGSKGDVFVIREPFISCSHLECRTFFLTQGALL
NDKHSNGTVKDRSPHRTLMSCPVGEAPSPYNSRFESVAWSASACHDGTSWLTIGISGPDN
GAVAVLKYNGIITDTIKSWRNNILRTQESECACVNGSCFTVMTDGPSNGQASYKIFKMEK
GKVVKSVELNAPNYHYEECSCYPDAGEIICVCRDNWHGSNRPWVSFNQNLEYQIGYICSG
VFGDNPRPNDGTGSCGPVSPNGAYGIKGFSFKYGNGVWIGRTKSTNSRSGFEMIWDPNGW
TGTDSNFSMKQDIVAITDWSGYSGSFVQHPELTGLDCIRPCFWVELIRGRPKESTIWTSG
SSISFCGVNSDTVSWSWPDGAELPFT
>Q3BDG5|A/swine/Fujian/F1/2001
MNPNQKITTIGSICMVIGIVSLMLQIGYIISIWISHSIQTGNQHQAEPCNQSIITYENNT
WVNQTYVNISNTNFLTEETVASVTLAGNSSLCPISGWAVYSKDNGIRIGSKGDLFVIREP
FISCSHLECRTFFLTQGALLNDKHSNGTVKDRSPHRTLMSCPVGEAPSPYNSRFESVAWS
ASACHDGTSWLTIGISGPDNGAVAVLKYNGIITDTIKSWRNNILRTQESECACVNGSCFT
VMTDGPSNGQASYKIFRIEKGKVVKSVELNAPNYHYEECSCYPDAGEITCVCRDNWHGSN
RPWVSFNQNLEYQIGYICSGIFGDNPRPNDGTGGCGPVSPNGAYGIKGFSFKYGNGVWIG
RTKSTNSRSGFEMIWDPNGWTGTDSNFSVKQDIVAITDWSGYSGSFVQHPELTGLDCIRP
CFWVELIRGRPKESTIWTSGSSISFCGVNSDTVGWSWPDGAELPFTIDK
>Q2VW14|A/tree sparrow/Henan/2/2004
MNPNQKRITIGSICMVIGIVSLMLQIGSMISIWVSHSIQTGSQHQAEPISNTNFLTEKAV
ASVTLAGNSSLCPISGWAVHSKDNSIRIGSKGDVFVIREPFISCSHLECRTFFLTQGALL
NDKHSNGTVKDRSPHRTLMSCPVGEAPSPYNSRFESVAWSASACHDGTSWLTIGISGPDN
GAVAVLKYNGIITDTIKSWRNNILRTQESECACVNGSCFTVMTDGPSNGQASYKIFRMEK
GKVVKSVELDAPNYHYEECSCYPDAGEITCVCRDNWHGSNRPWVSFNQNLEYQIGYICSG
VFGDNPRPNDGTGSCGPVSPNGAYGVKGFSFKYGNGVWIGRTKSTNSRSGFEMIWDPNGW
TGTDSSFSMKQDIVAITDWSGYSGSFVQHPELTGLDCIRPCFWVELIRGRPKESTIWTSG
SSISIYCVNSDTAGWSWPDGAELPFTIDK
>Q0MQY3|A/duck/Novosibirsk/02/2005
MNPNQKIITIGSICMVIGIVSLMLQIGNMISIWVSHSIQTGNQRQAEPISNTKFLTEKAV
ASVTLAGNSSLCPISGWAVYSKDNSIRIGSRGDVFVIREPFISCSHLECRTFFLTQGALL
NDKHSNGTVKDRSPHRTLMSCPVGEAPSPYNSRFESVAWSASACHDGTSWLTIGISGPDN
GAVAVLKYNGIITDTIKSWRNNILRTQESECACVNGSCFIVMTDGPSNGQASYKIFKMEK
GKVVKSVELDAPNYHYEECSCYPDAGEITCVCRDNWHGSNRPWVSFNQNLEYQIGYICSG
VFGDNPRPNDGTGSCGPVSPNGAYGVKGFSFKYGNGVWIGRTKSTNSRSGFEMIWDPNGW
TGTDSSFSVKQDIVAITDWSGYSGSFVQHPELTGLDCIRPCFWVELIRGRPKESTIWTSG
SSISFCGVNSDTVSWSWPDGAELPFTIDK
>Q6J8E3|A/HK/213/03 
PNQKITTIGSICMVIGIVSLMLQIGNIISIWVSHSIQTGNQHQAEPCNQSIITYENNTWV
NQTYVNISNTNFLTEKAVASVTLAGNSSLCPISGWAVYSKDNGIRIGSKGDVFVIREPFI
SCSHLECRTFFLTQGALLNDKHSNGTVKDRSPHRTLMSCPVGEAPSPYNSRFESVAWSAS
ACHDGTSWLTIGISGPDNGAVAVLKYNGIITDTIKSWRNNIMRTQESECACVNGSCFTVM
TDGPSNGQASYKIFRIEKGKVVKSAELNAPNYHYEECSCYPDAGEITCVCRDNWHGSNRP
WVSFNQNLEYRIGYICSGVFGDNPRPNDGTGSCGPVSPKGAYGIKGFSFKYGNGVWIGRT
KSTNSRSGFEMIWDPNGWTGTDSNFSVKQDIVAITDWSGYSGSFVQHPELTGLDCIRPCF
WVELIRGRPKESTIWTSGSSISFC
>Q30CC2|A/crested eagle/Belgium/01/2004
MNPNKKIITIGSICMVTGMVSLMLQIGNLISIWVSHSIHTGNQQKAEPISNTNFLTEKAV
TSVKLAGNSSLCPINGWAVYSKDNSIRIGSKGDVFVIREPFISCSHLECRTFFLTQGALL
NDKHSNGTVKDRSPHRTLMSCPVGEAPSPYNSRFESVAWSASACHDGTSWLTIGISGPDS
GAVAVLKYNGIITDTIKSWRNNILRTQESECACVNGSCFTVMTDGPSNGQASHKIFKMEK
GKVVKSVELDAPNYHYEECSCYPDAGEITCVCRDNWHGSNRPWVSFNQNLEYQIGYICSG
VFGDTPRPNDGTGSCGPVSSNGAYGVKGFSFKYGNGVWIGRTKSTNSRSGFEIIWDPNGW
TETDSSFSVKQDIVAITDWSGYSGSFVQHPELTGLDCIRPCFWVELIRGRPKESTIWTSG
SSISFCGVNSDTVGWSWPDGAELPFTIDK
>A1EEG4|A/common magpie/Hong Kong/2125/2006
MNPNQKIITIGSTCMVIGIVSLMLQIGNMISLWVSHSIQTGNQHQVEPISNTNFLTGKAV
ASVTLAGNSSLCPIRGWAVHSKDNSIRIGSKGDVFVIREPFISCSHLECRTFFLTQGALL
NDKHSNGTVKDRSPHRTLMSCPVGEAPSPYNSRFESVAWSASACHDGTSWLTIGISGPDN
GAVAVLKYNGMITDTIKSWRNNILRTQESECACVNGSCFTVMTDGPSNGQASYKIFKMEK
GRVVKSVELDAPNYHYEECSCYPDAGEITCVCRDNWHGSNRPWVSFNQNLEYQIGYICSG
VFGDNPRPNDGTGSCGPVSPNGAYGVKGFSFKYGNGVWIGRTKSPNSRSGFEMIWDPNGW
TETDSSFSVKQDIVAITDWSGYSGSFVQHPELTGLDCIRPCFWVELIRGRPKESTIWTSG
SSISFCGVNSDTVSWSWPDGAELPFT
>A1EEH5|A/crested myna/Hong Kong/540/2006
MNPNQKIITIGSICMVIGIVSLMLQIGNMISIWVSHSIQTGNQHQAEPIRNTNFLTENAV
ASVTLTGNSSLCPVRGWAVHSKDNSIRIGSKGDVFVIREPFISCSHLECRTFFLTQGALL
NDKHSNGTVKDRSPHRTLMSCPVGEAPSPYNSRFESVAWSASACHDGTSWLTIGISGPDN
GAVAVLKYNGIITDTIKSWRNNILRTQESECACVNGSCFTVMTDGPSNGQASYKIFKMEK
GKVVKSVELNAPNYHYEECSCYPDAGEITCVCRDNWHGSNRPWVSFNQNLEYQIGYICSG
VFGDNPRPNDGTGSCGPVSPNGAYGIKGFSFKYGNGVWIGRTKSTNSRSGFEMIWDPNGW
TGTDSNFSVRQDIVAITDWSGYSGSFVQHPELTGLDCIRPCFWVELIRGRPKESTIWTSG
SSISFCGVNSDTVSWSWPDGAELPFTIDK
>A1EEH8|A/chicken/Hong Kong/947/2006
MNPNQKIITIGSICMVIGIVSLMLQIGNMISIWVSHSIQTGNQHQAEPIRNTNFLTENAV
ASVTLAGNSSLCPIRGWAVHSKDNSIRIGSKGDVFVIREPFISCSHLECRTFFLTQGALL
NDKHSNGTVKDRSPHRTLMSCPMGEAPSPYNSRFESVAWSASACHDGTSWLTIGISGPDN
GAVAVLKYNGIITDTIKSWRNNILRTQESECACVNGSCFTVMTDGPSNGQASYKIFKMEK
GKVVKSVELNAPNYHYEECSCYPDAGEIICVCRDNWHGSNRPWVSFNQNLEYQIGYICSG
VFGDNPRPNDGTGSCGPVSPNGAYGIKGFSFKYGNGVWIGRTKSTNSRSGFEMIWDPNGW
TGTDSDFSVKQDIVAITDWSGYSGSFVQHPELTGLDCIRPCFWVELIRGRPKESTIWTSG
SSISFCGVNSDTVSWSWPDGAELPFTIDK
>A1EEI7|A/duck/Yunnan/5820/2005
MNPNQKIITIGSICMVIGIVSLMLQIGNMISIWVSHSIQTGNQNQVEPISNTNFLTEKAV
ASVTLAGNSSLCPIRGWAVHSKDNSIRIGSKGDVFVIREPFISCSHLECRTFFLTQGALL
NDKHSNGTVKDRSPHRTLMSCPVGEAPSPYNSRFESVAWSASACHDGTSWLTIGISGPDN
GAVAVLKYNGMITDTIKSWRNNILRTQESECACVNGSCFTVMTDGPSNGQASYKIFKMEK
GKVVKSVELDAPNYHYEECSCYPDAGEITCVCRDNWHGSNRPWVSFNQNLEYQIGYICSG
VFGDNPRPNDGTGSCGPVSPNGAYGVKGFSFKYGNGVWIGRTKSPNSRSGFEMIWDPNGW
TETDSSFSVKQDIVAITDWSGYSGSFVQHPELTGLDCIRPCFWVELIRGRPKESTIWTSG
SSISFCGVNSDTVSWSWPDGAELPFTIDK
>A1EEJ0|A/duck/Yunnan/5133/2005
MNPNQKIITIGSICMVIGIVSLMLQIGNIISIWVSHSIQTGNQRQAEPISNTKFFTEKAV
ASVTLAGNSSLCPISGWAVHSKDNSIRIGSKGDVFVIREPFISCSHLECRTFFLTQGALL
NDKHSNGTVKDRSPHRTLMSCPVGEAPSPYNSRFESVAWSASACHDGTSWLTIGISGPDN
GAVAVLKYNGIITDTIKSWRNNILRTQESECACVNGSCFTVMTDGPSNGQASYKIFKMEK
GKVVKSVELDAPNYHYEECSCYPDAGEITCVCRDNWHGSNRPWVSFNQNLEYQIGYICSG
VFGDNPRPNDGTGSCGPVSPNGAYGVKGFSFKYGNGVWIGRTKSTNSRSGFEMIWDPNGW
TGTDSSFSVKQDIVAITDWSGYSGSFVQHPELTGLDCIRPCFWVELVRGRPKESTIWTSG
SSISFCGVNSDTVGWSWPDGAELPFTIDK
>A1EEK5|A/duck/Guangxi/392/2006
MNPNQKIITIGSICMVIGIVSLMLQIGNMISIWVSHSIQTGNLNQVEPISNTNFLTEKAV
ASVTLAGNSSLCPIRGWAIHSKDNSIRIGSKGDVFVIREPFISCSHLECRTFFLTQGALL
NDKHSNGTVKDRSPHRTLMSCPVGEAPSPYNSRFESVAWSASACHDGTSWLTIGISGPDN
GAVAVLKYNGIITDTIKSWRNNILRTQESECACVNGSCFTVMTDGPSNGQASYKIFKMEK
GKVIKSVELDAPNYHYEECSCYPDAGEITCVCRDNWHGSNRPWVSFNQNLEYQIGYICSG
VFGDNPRPNDGTGSCGPVSPNGAYGVKGFSFKYGNGVWIGRTKSPNSRSGFEMIWDPNGW
SETDSSFSVKQDIVAIADWSGYSGSFVQHPELTGLDCIRPCFWVELIRGRPKENTIWTSG
SSISFCGVNSDTVSWSWPDGAELPFTIDK
>A1EEL9|A/goose/Shantou/3265/2006
MNPNQKIITIGLICMVIGIVNLMLQIGNMISIWVNHSIQTRNQHQAEPIRNTNFLTENTV
ASVTLAGNSSLCPIRGWAVHSKDNSIRIGSKGDVFVIREPFISCSHLECRTFFLTQGALL
NDKHSNGTVKDRSPHRTLMSCPVGEAPSPYNSRFESVAWSASACHDGTSWLTIGISGPDN
GAVAVLKYNGIITDTIKSWRNNILRTQESECACVNGSCFTVMTDGPSNGQASYKIFKMEK
GKVVKSVELNAPNYHYEECSCYPDAGEITCVCRDNWHGSNRPWVSFNQNLEYQIGYICSG
VFGDNPRPNDGTGSCGPVSPNGAYGIKGFSFKYGNGVWIGRTKSTNSRSGFEMIWDPNGW
TGTDSNFSVKQDIVAITDWSGYSGSFVQHPELTGLDCIRPCFWVELIRGRPKESTIWTSG
SSISFCGVNSDTVSWSWPDGAELPFT
>A1EEM6|A/duck/Hunan/324/2006
MNPNQKIITIGSICMVIGIVSLMLQIGNMISIWVSHSIQTGNQHQAEPIRNTNFLTENAV
ASVTLAGNSSLCPIRGWAVYSKDNSIRIGSKGDVFVIREPFISCSHLECRTFFLTQGALL
NDKHSNGTVKDRSPHRTLMSCPVGEAPSPYNSRFESVAWSASACHDGTSWLTIGISGPDN
GAVAVLKYNGIITDTINSWRNNILRTQESECACVNGSCFTVMTDGPSNGQASYKIFKMEK
GKVVKSVELNAPNYHYEECSCYPDAGEITCVCRDNWHGSNRPWVSFNQNLEYQIGYICSG
VFGDNPRPNDGKGSCGPVSPNGAYGIKGFSFKYGNGVWIGRTKSTNSRSGFEMIWDPNGW
TGTDSNFSVKQDIVAITDWSGYSGSFVQHPELTGLDCIRPCFWVELIRGRPKESTIWTSG
SSISFCGVNSDTVSWSWPDGAE
>A1EEP5|A/chicken/Guangxi/463/2006
MNPNQKIITIGSICMVIGIVSLMLQVGNMISIWVSHSIQTGNLNQVEPISNTNFLTEKAV
ASVTLAGNSSLCPIRGWAIHSKDNSIRIGSKGDVFVIREPFISCSHLECRTFFLTQGALL
NDKHSNGTVKDRSPHRTLMSCPVGEAPSPYNSRFESVAWSASACHDGTSWLTIGISGPDN
GAVAVLKYNGIITDTIKSWRNNILRTQESECACVNGSCFTVMTDGPSNGQASYKIFKMEK
GKVIKSVELDAPNYHYEECSCYPDAGEITCVCRDNWHGSNRPWVSFNQNLEYQIGYICSG
VFGDNPRPNDGTGSCGPVSPNGAYGVKGFSFKYGNGVWIGRTKSPNSRSGFEMIWDPNGW
SETDSSFSVKQDIVAITDWSGYSGSFVQHPELTGLDCIRPCFWVELIRGRPKESTIWTSG
SSISFCGVNSDTVSWSWPDGAELPFTIDK
>A1EES0|A/duck/Yunnan/5877/2005
MNPNQKIITIGSICMVIGIVSLMLQIGNMISIWVSHSIQTGNQNQVEPISNTNFLTEKAV
ASVTLAGNSSLCPIRGWAVHSKDNSIRIGSKGDVFVIREPFISCSHLECRTFFLTQGALL
NDKHSNGTVKDRSPHRTLMSCPVGEAPSPYNSRFESVAWSASACHDGTSWLTIGISGPDN
GAVAVLKYNGMITDTIKSWRNNILRTQESECACVNGSCFTVMTDGPSNGQASYKIFKMEK
GKVVKSVELDAPNYHYEECSCYPDAGEITCVCRDNWHGSNRPWVSFNQNLEYQIGYICSG
VFGDNPRPNDGTGSCGPVSPNGAYGVKGFSFKYGNGVWIGRTKSPNSRSGFEMIWDPNGW
TETDSSFSVKQDIVAITDWSGYSGSFVQHPELTGLDCIRPCFWVELIRGRPKESTIWTSG
SSISFCGVNSDTVSWSWPDGAELPFTIDK
>A1EES6|A/duck/Guiyang/3996/2005
MNPNQKIITIGSICMVIGIVSLMLQIGNMISIWVSHSIQTGNQHQAEPIRNANFLTENAV
TSVTLAGNSSLCPVRGWAVHSKDNSIRIGSKGDVFVIREPFISCSHLECRTFFLTQGALL
NDKHSNGTVKDRSPHRTLMSCPVGEAPSPYNSRFESVAWSASACHDGTSWLTIGISGPDN
GAVAVLKYNGIITDTIKSWRNNILRTQESECACVNGSCFTVMTDGPSNGQASYKIFKMEK
GKVVKSVELNAPNYHYEECSCYPDAGEITCVCRDNWHGSNRPWVSFNQNLEYQIGYICSG
VFGDNPRPNDGTGSCGPVSPNGAYGIKGFSFKYGNGVWIGRTKSTNSRSGFEMIWDPNGW
TETDSNFSVKQDIVAITDWSGYSGSFVQHPELTGLDCIRPCFWIELIRGRPKESTIWTSG
SSISFCGVNSDTVSWSWPDGAELPFTIDK
>A1EES8|A/chicken/Guiyang/3055/2005
MNPNQKIITIGSICMVIGIVSLMLQIGNMISIWVSHSIQTGNQHQVGPISNTNFLTEKAV
ASVTLAGNSSLCPIRGWAVHSKDNSIRIGSKGDVFVIREPFISCSHLECRTFFLTQGALL
NDKHSNGTVKDRSPHRTLMSCPVGEAPSPYNSRFESVAWSASACHDGTSWLTIGISGPDN
GAVAVLKYNGMITDTIKSWRNNILRTQESECACVNGSCFTVMTDGPSNGQASYKIFKMEK
GKVVKSVELDAPNYHYEECSCYPDAGEITCVCRDNWHGSNRPWVSFNQNLEYQIGYICSG
VFGDNPRPNDGTGSCGPVSPNGAYGVKGFSFKYGNGVWIGRTKSPNSRSGFEMIWDPNGW
TETDSSFSVKQDIVAITDWSGYSGSFVQHPELTGLDCIRPCFWVELIRGRPKESTIWTSG
SSISFCGVNSDTVSWSWPDGAELPFTIDK
>A1EET3|A/goose/Yunnan/3315/2005
MNPNQKIITIGSICMVIGIVSLMLQIGNMISIWVSHSIQTGNQRPAEPISNTKFHTEKAV
ASVTLAGNSSLCPISGWAVHSKDNSIRIGSKGDVFVIREPFISCSHLECRTFFLTQGALL
NDKHSNGTVKDRSPHRALMSCPVGEAPSPYNSRFESVAWSASACHDGTSWLTIGISGPDN
GAVAVLKYNGIITDTIKSWRNNILRTQESECACVNGSCFTVMTDGPSNGQASYKIFKMEK
GKVVKSVELDAPNYHYEECSCYPDAGEITCVCRDNWHGSNRPWVSFNQNLEYQIGYICSG
IFGDNPRPNDGTGSCGPVSPNGAYGVKGFSFKYGNGVWIGRTKSTNSRSGFEMIWDPNGW
TGTDSSFSVKQDIVAITDWSGYSGSFVQHPELTGLDCIRPCFWVELVRGRPKESTIWTSG
SSISFCGVNSDTVGWSWPDGAELPFTIDK
>A1EET9|A/duck/Fujian/10389/2005
MNPNQKIITIGSICMVIGIVSLMLQIGNMISIWVSHSIQTGNQHQAEPIRNTNFLTENAV
ASVTLAGNSSLCPIRGWAVHSKDNNIRIGSKGDVFVIREPFISCSHLECRTFFLTQGALL
NDKHSNGTVKDRSPHRTLMSCPVGEAPSPYNSRFESVAWSASACHDGTSWLTIGISGPDN
GAVAVLKYNGIITDTIKSWRNNILRTQESECACVNGSCFTVMTDGPSNGQASYKIFKMEK
GKVVKSVELNAPNYHYEECSCYPDAGEITCVCRDNWHGSNRPWVSFNQNLEYQIGYICSG
VFGDNPRPNDGTGSCGPVSPNGAYGIKGFSFKYGNGVWIGRTKSTNSRSGFEMIWDPNGW
TGTDSNFSVKQDIVAITDWSGYSGSFVQHPELTGLDCIRPCFWVELIRGRPKESTIWTSG
SSISFCGVNSDTVSWSWPDGAELPFTIDK
>A1EEU9|A/chicken/Guiyang/237/2006
MNPNQKIITIGSICMIIGIVSLMLQIGNIISIWVSHSIQTGNQHQAEPISDTNFLTEKAV
ASVILAGNSSLCHISGWAVHSKDNSIRIGSKGDVFVIREPFISCSHLECRTFFLTQGALL
NDKHSNGTVKDRSPHRTLMSCPVGEAPSPYNSRFESVAWSASACHDGTSWLTIGISGPDN
GAVAVLKYNGIITDTIKSWRNYILRTQESECACVNGSCFTVMTDGPSNGQASYKIFKIEK
GKVVKSVELDAPNYHYEECSCYPDAGEITCVCRDNWHGSNRPWVSFNQNLEYQIGYICSG
VFGDTPRPNDGTGSCGPVSPNGAYGVKGFSFKYGNGVWIGRTKSTNSRSGFEMIWDPNGW
TGTDSSFSVKQDLVAITDWSGYSGSFVQHPELTGLDCIRPCFWVELIRGRPKESTIWTSG
SSISFCGVNSDTVGWSWPDGAELPFTIDK
>A1EEV2|A/goose/Yunnan/3644/2005
MNPNQKIITIGSICMVIGIVSLMLQIGNMISIWVSHSIQTGNQRPAEPISNTKFHTEKAV
ASVTLAGNSSLCPISGWAVHSKDNSIRIGSKGDVFVIREPFISCSHLECRTFFLTQGALL
NDKHSNGTVKDRSPHRALMSCPVGEAPSPYNSRFESVAWSASACHDGTSWLTIGISGPDN
GAVAVLKYNGIITDTIKSWRNNILRTQESECACVNGSCFTVMTDGPSNGQASYKIFKMEK
GKVVKSVELDAPNYHYEECSCYPDAGEITCVCRDNWHGSNRPWVSFNQNLEYQIGYICSG
IFGDNPRPNDGTGSCGPVSPNGAYGVKGFSFKYGNGVWIGRTKSTNSRSGFEMIWDPNGW
TGTDSSFSVKQDIVAITDWSGYSGSFVQHPELTGLDCIRPCFWVELVRGRPKESTIWTSG
SSISFCGVNSDTVGWSWPDGAELPFTIDK
>Q4F8D3|A/great black-headed gull/Qinghai/1/2005
PNQKIITIGSICMVIGIVSLMLQIGNMISIWVSHSIQTGNQRQAEPISNTKFLTEKAVAS
VTLAGNSSLCPISGWAVYSKDNSIRIGSRGDVFVIREPFISCSHLECRTFFLTQGALLND
KHSNGTVKDRSPHRTLMSCPVGEAPSPYNSRFESVAWSASACHDGTSWLTIGISGPDNGA
VAVLKYNGIITDTIKSWRNNILRTQESECACVNGSCFTVMTDGPSNGQASYKIFKMEKGK
VVKSVELDAPNYHYEECSCYPDAGEITCVCRDNWHGSNRPWVSFNQNLEYQIGYICSGVF
GDNPRPNDGTGSCGPVSPNGAYGVKGFSFKYGNGVWIGRTKSTNSRSGFEMIWDPNGWTG
TDSSFSVKQDIVAITDWSGYSGSFVQHPELTGLDCIRP
>Q4FB55|A/Bar-headed Goose/Qinghai/67/2005
MNPNQKIITIGSICMVIGIVSLMLQIGNMISIWVSHSIQTGNQRQAEPISNTKFLTEKAV
ASVTLAGNSSLCPISGWAVYSKDNSIRIGSRGDVFVIREPFISCSHLECRTFFLTQGALL
NDKHSNGTVKDRSPHRTLMSCPVGEAPSPYNSRFESVAWSASACHDGTSWLTIGISGPDN
GAVAVLKYNGIITDTIKSWRNNILRTQESECACVNGSCFTVMTDGPSNGQASYKIFKMEK
GKVVKSVELDAPNYHYEECSCYPDAGEITCVCRDNWHGSNRPWVSFNQNLEYQIGYICSG
VFGDNPRPNDGTGSCGPVSPNGAYGVKGFSFKYGNGVWIGRTKSTNSRSGFEMIWDPNGW
TGTDSSFSVKQDIVAITDWSGYSGSFVQHPELTGLDCIRPCFWVELIRGRPKESTIWTSG
SSISFCGVNSDTVSWSWPDGAELPFTIDK
>Q4FB66|A/Bar-headed Goose/Qinghai/59/2005
MNPNQKIITIGSICMVIGIVSLMLQIGNMISIWVSHSIQTGNQRQAEPISNTKFLTEKAV
ASVTLAGNSSLCPISGWAVYSKDNSIRIGSRGDVFVIREPFISCSHLECRTFFLTQGALL
NDKHSNGTVKDRSPHRTLMSCPVGEAPSPYNSRFESVAWSASACHDGTSWLTIGISGPDN
GAVAVLKYNGIITDTIKSWRNNILRTQESECACVNGSCFTVMTDGPSNGQASYKIFKMEK
GKVVKSVELDAPNYHYEECSCYPDAGEITCVCRDNWHGSNRPWVSFNQNLEYQIGYICSG
VFGDNPRPNDGTGSCGPVSPNGAYGVKGFSFKYGNGVWIGRTKSTNSRSGFEMIWDPNGW
TGTDSSFSVKQDIVAITDWSGYSGSFVQHPELTGLDCIRPCFWVELIRGRPKESTIWTSG
SSISFCGVNSDTVSWSWPDGAELPFTIDK
>Q5H7K8|/A/chicken/Oita/8/2004
MNPNQKIITIGSICMVIGIVSLMLQVGNMISIWVSHSIQTGNQRKAEPISNTKFLTEKAV
TSVTLAGNSSLCPISGWAVHSKDNSIRIGSKGDVFVIREPFISCSHLECRTFFLTQGALL
NDKHSNGTVKDRSPHRTLMSCPVGEAPSPYNSRFESVAWSASACHDGTSWLTIGISGPDN
GAVAVLKYNGIITDTIKSWRNNILRTQESECACVNGSCFTVMTDGPSNGQASYKIFKMEK
GKVVKSVELDAPNYHYEECSCYPDAGEITCVCRDNWHGSNRPWVSFNQNLEYQIGYICSG
VFGDNPRPNDGTGSCGPVSPNGAYGVKGFSFKYGNGVWIGRTKSTNSRSGFEMIWDPNGW
TGTDSSFSVKQDIVAITDWSGYSGSFVQHPELTGLDCIRPCFWVELIRGRPKESTIWTSG
SSISFCGVNSDTVGWSWPDGAELPFTIDK
>O72345|A/Chicken/Hong Kong/258/97 
VVGIISLMLQIGNIISVWVSHIIQTWHPNQPEPCNQSINFYTEQAAASVTLAGNSSLCPI
SGWAIYSKDNSIRIGSKGDVFVIREPFISCSHLECRTFFLTQGALLNDKHSNGTVKDRSP
YRTLMSCPVGEAPSPYNSRFESVAWSASACHDGISWLTIGISGPDNGAVAVLKYNGIITD
TIKSWRNNILRTQESECACVNGSCFTVMTDGPSNEQASYKIFKIEKGRVVKSVELNAPNY
HYEECSCYPDAGEITCVCRDNWHGSNRPWVSFNQNLEYQIGYICSGVFGDSPRPNDGTGS
CGPVSLNGAYGVKGFSFKYGNGVWIGRTKSTSSRSGFEMIWDPNGWTETDSSFSLKQDII
AITDWSGYSGSFIQHPEMTGLNCMRPCFWVELIRGRPKEKTIWTSGSSISFCGVNSDTVG
WSWPDGAELPFTIDK
>Q2L8A1|A/chicken/Hebei/108/02
MNPNQKIITIGSICMVIGIVSLMLQIGNIISIWVSHSIQTENQHQAEPISNTNFLTEKAV
ASVTLAGNSSLCPISGWAVHSKDNGIRIGSRGDVFVIREPFISCSHLECRTFFLTQGALL
NDKHSNGTVKDRSPHRTLMSCPVGEAPSPYNSRFESVAWSASACHDGTSWLTIGISGPDN
GAVAVLKYNGIITDTIKSWRNNILRTQESECACVNGSCFTVMTDGPSNGQASYKIFKMEK
GKVVKSVELDAPNYHYEECSCYPDAGEITCVCRDNWHGSNRPWVSFNQNLEYQIGYICSG
VFGDNPRPNDGTGRSGPMPPNGAYGVKGFSFKYGNGVWIGRTKSTNSRSGFEMIWDANGW
TGTDSSFSVKQDIVAITDWSGYSGSFVQHPELTGLDCIRPCFWVELIRGRPKESTIWTSG
SSISFCGVNSDTVGWSWPDGAELPFTIDK
>Q1KJ91|A/chicken/Vietnam/393/2005
MNPNQKIITIGSICMVTGIVSLMLQVGNMISIWVSHSIHTGNQHQAEPISNTNFLTEKAV
ASVKLAGNSSLCPINGWAVYSKDNSIRIGSKGDVFVIREPFISCSHLECRTFFLTQGALL
NDKHSNGTVKDRSPHRTLMSCPVGEAPSPYNSRFESVAWSASACHDGTSWLTIGISGPDN
GAVAVLKYNGIITDTIKSWRNNILRTQESECACVNGSCFTVMTDGPSNGQASHKIFKMEK
GKVVKSVELDAPNYHYEECSCYPDAGEITCVCRDNWHGSNRPWVSFNQNLEYQIGYICSG
VFGDNPRPNDGTGSCGPVSSNGAYGVKGFSFKYGNGVWIGRTKSTNSRSGFEMIWDPNGW
TETDSSFSVKQDIVAITDWSGYSGSFVQHPELTGLDCIRPCFWVELIRGRPKESTIWTSG
SSISFCGVNSDTVGWSWPDGAELPFTIDK
>Q1KJB5|A/duck/Vietnam/N-TB/2005
MNPNQKIITIGSICMVTGIVSLMLQIGNMISIWVSHSIHTGNQHQSEPISNTNFLTEKAV
ASVKLAGNSSLCPINGWAVYSKDNSIRIGSKGDVFVIREPFISCSHLECRTFFLTQGALL
NDKHSNGTVKDRSPHRTLMSCPVGEAPSPYNSRFESVAWSASACHDGTSWLTIGISGPDN
GAVAVVKYNGIITDTIKSWRNNILRTQESECACVNGSCFTVMTDGPSNGQASHKIFKMEK
GKVVKSVELDAPNYHYEECSCYPDAGEITCVCRDNWHGSNRPWVSFNQNLEYQIGYICSG
VFGDNPRPNDGTGSCGPVSSNGAYGVKGFSFKYGNGVWIGRTKSTNSRSGFEMIWDPNGW
TETDSSFSVKQDIVAITDWSGYSGSFVQHPELTGLDCIRPCFWVELIRGRPKESTIWTSG
SSISFCGVNSDTVGWSWPDGAELPFTIDK
>Q1KJB6|A/chicken/Vietnam/32/2004
MNPNQKIITIGSICMVTGIVSLMLQIGNMISIWVSHSIHTGNQHQSEPISNTNFLTEKAV
ASVKLAGNSSLCPINGWAVYSKDNSIRIGSKGDVFVIREPFISCSHLECRTFFLTQGALL
NDKHSNGTVKDRSPHRTLMSCPVGEAPSPYNSRFESVAWSASACHDGTSWLTIGISGPDN
GAVAVVKYNGIITDTIKSWRNNILRTQESECACVNGSCFTVMTDGPSNGQASHKIFKMEK
GKVVKSVELDAPNYHYEECSCYPDAGEITCVCRDNWHGSNRPWVSFNQNLEYQIGYICSG
VFGDNPRPNDGTGSCGPVSSNGAYGVKGFSFKYGNGVWIGRTKSTNSRSGFEMIWDPNGW
TETDSSFSVKQDIVAITDWSGYSGSFVQHPELTGLDCIRPCFWVELIRGRPKESTIWTSG
SSISFCGVNSDTVGWSWPDGAELPFTIDK
>Q1KJB9|A/duck/Vietnam/219/2004
MNPNQKIITIGSICMVTGIVSLMLQIGNIISIWVRHSIHTGNQHQSEPISNTNFLTEKAV
ASVKLAGNSSLCPINGWAVYSKDNSIRIGSKGDVFVIREPFISCSHLECRTFFLTQGALL
NDKHSNGTVKDRSPHRTLMSCPVGEAPSPYNSRFESVAWSASACHDGTSWLTIGISGPDN
GAVAVVKYNGIITDTIKSWRNNILRTQESECACVNGSCFTVMTDGPSNGQASHKIFKMEK
GKVVKSVELDAPNYHYEECSCYPDAGEITCVCRDNWHGSNRPWVSFNQNLEYQIGYICSG
VFGDNPRPNDGTGSCGPVSSNGAYGVKGFSFKYGNGVWIGRTKSTNSRSGFEMIWDPNGW
TETDSSFSVKQDIVAITDWSGYSGSFVQHPELTGLDCIRPCFWVELIRGRPKESTIWTSG
SSISFCGVNSDTVGWSWPDGAELPFTIDK
>Q1KJC9|A/duck/Vietnam/272/2005
MNPNQKIITIGSICMVTGIVSLMLQIGNMISIWGSHSIHTGNQHQSEPISNTNFLTEKAV
ASVKLAGNSSLCPINGWAVYSKDNSIRIGSKGDVFVIREPFISCSHLECRTFFLTQGALL
NDKHSNGTVKDRSPHRTLMSCPVGEAPSPYNSRFESVAWSASACHDGTSWLTIGISGPDN
GAVAVVKYNGIITDTIKSWRNNILRTQESECACVNGSCFTVMTDGPSNGQASHKIFKMEK
GKVVKSVELDAPNYHYEECSCYPDAGKITCVCRDNWHGSNRPWVSFNQNLEYQIGYICSG
VFGDNPRPNDGTGSCGPVSSNGAYGVKGFSFKYGNGVWIGRTKSTNSRSGFEMIWDPNGW
TETDSSFSVKQDIVAITDWSGYSGSFVQHPELTGLDCIRPCFWVELIRGRPKESTIWTSG
SSISFCGVNSDIVGWSWPDGAELPFTIDK
>Q1KJD0|A/duck/Vietnam/40/2004
MNPNQKIITIGSICMVTGIVSLMLQIGNMISIWVSHSIHTGNQHQSEPISNTNFLTEKAV
ASVKLAGNSPLCPINGWAVYSKDNSIRIGSKGDVFVIREPFISCSHLECRTFFLTQGALL
NDKHSNGTVKDRSPHRTLMSCPVGEAPSPYNSRFESVAWSASACHDGTSWLTIGISGPDN
GAVAVLKYNGIITDTIKSWRNNILRTQESECACVNGSCFTVMTDGPSNGQASHKIFKMEK
GKVVKSVELDAPNYHYEECSCYPDAGEITCVCRDNWHGSNRPWVSFNQNLEYQIGYICSG
VFGDSPRPNDGTGSCGPVSSNGAYGVKGFSFKYGNGVWIGRTKSTNSRSGFEMIWDPNGW
TETDSSFSVKQDIVAITDWSGYSGSFVQHPELTGLDCIRPCFWVELIRGRPKESTIWTSG
SSISFCGVNSDTVGWSWPDGAELPFTIDK
>Q1KJD9|A/chicken/Simalanggang/BPPVI/2005
MNPNQKIITIGSICMVIGTVSLVLQIGNMISIWVSHSIQTGNQHQAESISNTNPLTEKAV
ASVTLAGNSSLCPIRGWAVHSKDNSIRIGSKGDVFVIREPFISCSHLECRTFFLTQGALL
NDKHSNGTVKDRSPHRTLMSCPVGEAPSPYNSRFESVAWSASACHDGTSWLTIGISGPDN
GAVAVLKYNGIITDTIKSWRDNILRTQESECACVNGSCFTVMTDGPSNGQASYKIFKMEK
GKVVKSVELDAPNYHYEECSCYPDAGEITCVCRDNWHGSNRPWVSFNQNLEYQIGYICSG
VFGDNPRPNDGTGSCGPMSSNGAYGVKGFSFKYGNGVWIGRTKSTNSRSGFEMIWDPNGW
TGTDSSFSVKQDIVAITDWSGYSGSFVQHPELTGLDCIRPCFWVELIRGRPKESTIWTSG
SSISFCGVNSDTVSWSWPDGAELPFTIDK
>Q1KJE5|A/chicken/Mangarai-NTT/BPPV6/2004
MNPNQKIITIGSICMVIGIVSLMLQIGNMISIWVSHSIQTGNQHQAESISNTNPLTEKAV
ASVTLAGNSSLCPIRGWAVHSKDNSIRIGSKGDVFVIREPFISCSHLECRTFFLTQGALL
NDKHSNGTVKDRSPHRTLMSCPVGEAPSPYNSRFESVAWSASACHDGTSWLTIGISGPDN
GAVAVLKYNGIITDTIKSWRNNILRTQESECACVNGSCFTVMTDGPSNGQASYKIFKMEK
GKVVKSVELDAPNYHYEECSCYPDAGEITCVCRDNWHGSNRPWVSFNQNLEYQIGYICSG
VFGDNPRPNDGTGSCGPMSPNGAYGVKGFSFKYGNGVWIGRTKSTNSRSGFEMIWDPNGW
TGTDSSFSVKQDIVAITDWSGYSGSFVQHPELTGLDCIRPCFWVELIRGRPKESTIWTSG
SSISFCGVNSDTVSWSWPDGAELPFTIDK
>Q1KJE6|A/chicken/Jembrana/BPPV6/2004
MNPNQKIITIGSICMVIGIVSLMLQIGNMISIWVSHSIQTGNQHQAESISNTNPLTEKAV
ASVTLAGNSSLCPIRGWAVHSKDNSIRIGSKGDVFVIREPFISCSHLECRTFFLTQGALL
NDKHSNGTVKDRSPHRTLMSCPVGEAPSPYNSRFESVAWSASACHDGTSWLTIGISGPDN
GAVAVLKYNGIITDTIKSWRNNILRTQESECACVNGSCFTVMTDGPSNGQASYKIFKMEK
GKVVKSVELDAPNYHYEECSCYPDAGEITCVCRDNWHGSNRPWVSFNQNLEYQIGYICSG
VFGDNPRPNDGTGSCGPMSPNGAYGVKGFSFKYGNGVWIGRTKSTNSRSGFEMIWDPNG
>Q1KJE8|A/chicken/Bangli Bali/BPPV6-2/2004
MNPNQKIITIGSICMVIGIVSLMLQIGNMISIWVSHSIQTGNQHQAESISNTNPLTEKAV
ASVTLAGNSSLCPIRGWAVHSKDNSIRIGSKGDVFVIREPFISCSHLECRTFFLTQGALL
NDKHSNGTVKDRSPHRTLMSCPVGEAPSPYNSRFESVAWSASACHDGTSWLTIGISGPDN
GAVAVLKYNGIITDTIKSWRNNILRTQESECACVNGSCFTVMTDGPSNGQASYKIFKMEK
GKVVKSVELDAPNYHYEECSCYPDAGEITCVCRDNWHGSNRPWVSFNQNLEYQIGYICSG
VFGDNPRPNDGTGSCGPMSPNGAYGVKGFSFKYGNGVWIGRTKSTNSRSGFEMIWDPNGW
TGTDSSFSVKQDIVAITDWSGYSGSFVQHPELTGLDCIRPCFWVELIRGRPKESTIWTSG
SSISFCGVNSDTVSWSWPDGAELPFTIDK
>Q1KJE9|A/quail/Tasikmalaya/BPPV4/2004
MNPNQKIITIGSICMVIGIVSLMLQIGNMISIWVSHSIQTGNQHRAESISNTNPLTEKAV
ASVTLAGNSSLCPIRGWAVHSKDNNIRIGSKGDVFVIREPFISCSHLECRTFFLTQGALL
NDKHSNGTVKDRSPHRTLMSCPVGEAPSPYNSRFESVAWSASACHDGTSWLTIGISGPDN
GAVAVLKYNGIITDTIKSWRNNILRTQESECACVNGSCFTVMTDGPSNGQASYKIFKMEK
GKVVKSVELDAPNYHYEECSCYPDAGEITCVCRDNWHGSNRPWVSFNQNLEYQIGYICSG
VFGDNPRPNDGTGSCGPMSPNGAYGVKGFSFKYGNGVWIGRTKSTNSRSGFEMIWDPNGW
TGTDSSFSVKQDIVAITDWSGYSGSFVQHPELTGLDCIRPCFWVELIRGRPKESTIWTSG
SSISFCGVNSDTVSWSWPDGAELPFTIDK
>Q809T3|A/Goose/Hong Kong/ww100/01 
MNPNQKIITIGSICMIIGIVSLMLQIGNIISIWVSHSIQTGNQHQAEPCNQSIITYENNT
WVNQTYVNISNTNFLTEKAVASVTLAGNSSLCPISGWAVYSKDNGIRIGSKGDVFVIREP
FISCSHLECRTFFLTQGALLNDKHSNGTVKDRSPYRTLMSCPVGEAPSPYNSRFESVAWS
ASACHDGTSWLTIGISGPDNGAVAVLKYNGIITDTIKSWRNNILRTQESECACVNGSCFT
VMTDGPSNGQASYKIFKIEKGKVVKSVELNAPNYHYEECSCYPDAGEITCVCRDNWHGSN
RPWVSFNQNLEYQIGYICSGVFGDNPRPNDGTGSCGPVSPNGAYGIKGFSFKYGNGVWIG
RTKSTNSRSGFEMIWDPNG
>Q809U5|A/Chicken/Hong Kong/822.1/01 
MNPNQKIITIGSICMVIGIVSLMLQIGNIISIWVSHSIQTGNQHQAEPIGNTNFLTEKAV
ASVTLAGNSSLCPISGWAVHSKDNGIRIGSKGDVFVIREPFISCCHLECITFFLTQGALL
NDKHSNGTVKDRSPHRTLMSCPVGEAPSPYNSRFESVAWSASACHDGTSWLTIGISGPDN
GAVAVLKYNGIITDTIKSWRNNILRTQESECACVNGSCFTVMTDGPSNGQASYKIFKMEK
GKVVKSVELDAPNYHYEECSCYPDAGEITCVCRDNWHGSNRPWVSFNQNLEYQIRYICSG
VFGDNPRPNDGTGSCGPVSPNGAYGVKGFSFKYGNGVWIGRTKSTNS
>Q6PUP7|A/Thailand/3(SP-83)/2004
MNPNKKIITIGSICMVTGMVSLMLQIGNLISIWVSHSIHTGNQQKAEPISNTNFLTEKAV
ASVKLAGNSSLCPINGWAVYSKDNSIRIGSKGDVFVIREPFISCSHLECRTFFLTQGALL
NDKHSNGTVKDRSPHRTLMSCPVGEAPSPYNSRFESVAWSASACHDGTSWLTIGISGPDS
GAVAVLKYNGIITDTIKSWRNNILRTQESECACVNGSCFTVMTDGPSNGQASHKIFKMEK
GKVVKSVELDAPNYHYEECSCYPDAGEITCVCRDNWHGSNRPWVSFNQNLEYQIGYICSG
VFGDNPRPNDGTGSCGPVSSNGAYGVKGFSFKYGNGVWIGRTKSTNSRSGFEMIWDPNGW
IETDSSFSVKQDIVAITDWSGYSGSFVQHPELTGLDCIRPCFWVELIRGRPKESTIWTSG
SSISFCGVNSDTVGWSWPDGAELPFTIDK
>Q4U363|A/duck/Phichit-2-02/2004
ISGPDSGAVAVLKYNGIITDTIKSWRNNILRTQESECACVNGSCFTVMTDGPSNGQASHK
IFKMEKGKVVKSVELDAPNYHYEECSCYPDAGEITCVCRDNWHGSNRPWVSFNQNLEYQI
GYICSGVFGDNPRPNDG
>Q4U377|A/chicken/Kamphaengphet-2-04/2004
ISGPDSGAVAVLKYNGIITDTIKSWRNNILRTQESECACVNGSCFIVMTDGPSNGQASHK
IFKMEKGKVVKSVELDAPNYHYEECSCYPDAGEITCVCRDNWHGSNRPWVSFNQNLEYQI
GYI
>Q6DPM7|A/Ck/Indonesia/BL/2003
MNPNQKIITIGSICMVIGIVSVMLQIGNMISIWVSHSIQTGNQHQAESISNTNPLTEKAV
ASVTLAGNSSLCPIRGWAVHSKDNSIRIGSKGDVFVIREPFISCSHLECRTFFLTQGALL
NDKHSNGTVKDRSPHRTLMSCPVGEAPSPYNSRFESVAWSASACHDGTSWLTIGISGPDN
GAVAVLKYNGIITDTIKSWRNNILRTQESECACVNGSCFTVMTDGPSNGQASYKIFKMEK
GKVVKSVELDAPNYHYEECSCYPDAGEITCVCRDNWHGSNRPWVSFNQNLEYQIGYICSG
VFGDNPRPNDGTGSCGPMSPNGAYGVKGFSFKYGNGVWIGRTKSTNSRSGFEMIWDPNGW
TGTDSSFSVKQDIVAITDWSGYSGSFVQHPELTGLDCIRPCFWVELIRGRPKESTIWTSG
SSISFCGVNSDTVSWSWPDGAELPFTIDK
>Q5QCY0|A/duck/Viet Nam/TG-007A/2004
ACHDGTSWLTIGISGPDNGAVAVLKYNGIITDTIKSWRNNILRTQESECACVNGSCFTVM
TDGPSNGQASHKIFKMEKGKVVKSVELDAPNYHYEECSCYPDAGEITCVCRDNWHGSNRP
WVSFNQNLEYQIGYICSGVFGDNPRPNDGTGSCGPVSSNGAYGVKGFSFKYGNGVWIGRT
KSTNSR
>Q5U9S8|A/chicken/Ayutthaya/Thailand/CU-23/04
KIITIGSICMVTGMVSLMLQIGNLISIWVSHSIHTGNQHKAEPISNTNLLTEKAVASVKL
AGNSSLCPINGWAVYSKDNSIRIGSKGDVFVIREPFISCSHLECRTFFLTQGALLNDKHS
NGTVKDRSPHRTLMSCPVGEAPSPYNSRFESVAWSASACHDGTSWLTIGISGPDNGAVAV
LKYNGIITDTIKSWRNNILRTQESECACVNGSCFTVMTDGPSNGQASHKIFKMEKGKVVK
SVELDAPNYHYEECSCYPDAGEITCVCRDNWHGSNRPWVSFNQNLEYQIGYICSGVFGDN
PRPNDGAGSCGPVSSNGAYGVKGFSFKYGNGVWIGRTKSTNSRSGFEMIWDPNGWTETDS
SFSVKQDIVAITDWSGYSGSFVQHPELTGLDCIRPCFWVELIRGRPKESTIWTSGSSISF
CGVNSDT
>Q6E3X8|A/duck/Guangxi/35/2001
MNPNQKIITIGSICMIIGIVSLMLQIGNIISIWVSHSIQTENQHQAEPCNQSIITYENNT
WVNQTYVNISNTNFLTEKAAASVTLAGNSSLCPISGWAVYSKDNGIRIGSKGDVFVIREP
FISCSHLECRTFFLTQGALLNDKHSNGTVKDRSPYRTLMSCPVGEAPSPYNSRFESVAWS
ASACHDGTSWLTIGISGPDNGAVAVLKYNGIITDTIKSWRNNILRTQESECACVNGSCFT
VMTDGPSNGQASYKIFKIEKGKVVKSVELNAPNYHYEECSCYPDAGEITCVCRDNWHGSN
RPWVSFNQNLEYQIGYICSGVFGDNPRPNDGTGSCGPVSPNGAYGIKGFSFKYGNGVWIG
RTKSTNSRSGFEMIWDPNGWTGTDSNFSVKQDIVAITDWSGYSGSFVQHPELTGLDCIRP
CFWVELIRGRPKESTIWTSGSSISFCGVNSDTVGWSWPDGAELPFTIDK
>Q6E3Y5|A/duck/Guangdong/01/2001
MNPNQKIITIGSICMVIGIVSLMLQIGNIISIWVSHSIQTGNQHQAEPCNQSIITYENNT
WVNQTYVNISNTNFLTEKAVASVTLAGNSSLCPISGWAVYSKDNGIRIGSKGDVFVIREP
FISCSHLECRTFFLTQGALLNDKHSNGTVKDRSPYRTLMSCPVGEAPSPYNSRFESVAWS
ASACHDGTSWLTIGISGPDNGAVAVLKYNGIITDTIKSWRNNILRTQESECACVNGSCFT
VMTDGPSNGQASYKIFKIEKGKVVKSVELNAPNYHYEECSCYPDAGEIICVCRDNWHGSN
RPWVSFNQNLEYQMGYICSGVFGDNPRPNDGTGSCGPVSPNGAYGIKGFSFKYGNGVWIG
RTKSTNSRSGFEMIWDPNGWTGTDSNFSVKQDIVAITDWSGYSGSFVQHPELTGVDCIRP
CFWVELIRGRPKEGTIWTSGSSISFCGVNSDTVGWSWPDGAELPFTIDK
>Q6E3Y9|A/duck/Fujian/01/2002
MNPNQKIITIGSICMVIGIVSLMLQIGNIISIWVSHSIQTENQHQAEPISNTNFLTEKAV
ASVTLAGNSSLCPISGWAVHSKDNGIRIGSKGDVFVIREPFISCSHLECRTFFLTQGALL
NDKHSNGTVKDRSPHRTLMSCPVGEAPSPYNSRFESVAWSASACHDGTSWLTIGISGPDN
GAVAVLKYNGIITDTIKSWRNNILRTQESECACVNGSCFTVMTDGPSNGQASYKIFKMEK
GKVVKSVELDAPNYHYEECSCYPDAGEITCVCRDNWHGSNRPWVSFNQNLEYQIGYICSG
VFGDNPRPNDGTGSCGPMSPNGAYGVKGFSFKYGNGVWIGRTKSTNSRSGFEMIWDPNGW
TGTDSSFSVKQDIVAITDWSGYSGSFVQHPELTGLDCIRPCFWVELIRGRPKESTIWTSG
SSISFCGVNSDTVGWSWPDGAELPFTIDK
>Q0QIM0|A/goose/Vietnam/3/2005
MNPNQKIITIGSICMVVGIISLMLQIGNIISVWVSHIIQTGHPNQPEPCNQSINFYTEQA
AASVTLAGNSSLCPISGWAIYSKDNSIRIGSKGDVFVIREPFISCSHLECRTFFLTQGAL
LNDKHSNGTVKDRSPYRTLMSCPVGEAPSPYNSRFESVAWSASACHDGISWLTIGISGPD
NGAVAVLKYNGIITDTIKSWRNNILRTQESECACVIGSCFTVMTDGPSNEQASYKIFKIE
KGRVVKSVELNAPNYHYEECSCYPDAGEITCVCRDNWHGSNRPWVSFNQNLEYQIGYICS
GVFGDSPRPNDGTGSCGPVSLNGAYGVKGFSFKYGNGVWIGRTKSTSSRSGFEMIWDPNG
WTETDSSFSLKQDIIAITDWSGYSGSFIQHPEMTGLDCMRPCFWVELIRGRPKEKTIWTS
GSSISFCGVNSDTVGWSWPDGAELPFTIDK
>Q6J8D4|A/Ck/HK/409.1/02 
MNPNQKIITIGSICMVIGIVSLMLQIGNMISIWVSHSIQTGNQHQAEPISNTNFLTEKAV
ASVTLAGNSSLCPISGWAVHSKDNSIRIGSKGDVFVIREPFISCSHLECRTFFLTQGALL
NDKHSNGTVKDRSPHRTLMSCPVGEAPSPYNSRFESVAWSASACHDGTSWLTIGISGPDN
GAVAVLKYNGIITDTIKSWRNNILRTQESECACVNGSCFTVMTDGPSNGQASYKIFKMEK
GKVVKSVELDAPNYHYEECSCYPDAGEITCVCRDNWHGSNRPWVSFNQNLEYQIGYICSG
VFGDNPRPNDGTGSCGPVSPNGAYGVKGFSFKYGNGVWIGRTKSTNSRSGFEMI
>Q6J8D7|A/Ck/HK/61.9/02 
MNPNQKIITIGSICMVIGIVSLMLQIGNMISIWVSHSIQTGNQHQAEPISNTNFLTEKAV
ASVTLAGNSSLCPISGWAVHSKDNSIRIGSKGDVFVIREPFISCSHLECRTFFLTQGALL
NDKHSNGTVKDRSPHRTLMSCPVGEAPSPYNSRFESVAWSASACHDGTSWLTIGISGPDN
GAVAVLKYNGIITDTIKSWRNNILRTQESECACVNGSCFTVMTDGPSNGQASYKIFKMEK
GKVVKSVELDAPNYHYEECSCYPDAGEITCVCRDNWHGSNRPWVSFNQNLEYQIGYICSG
VFGDNPRPNDGTGSCGPVSPNGAYGVKGFSFKYGNGVWIGRTKSTNSRSGFEMIWDPN
>Q8QPK2|A/Duck/Hong Kong/2986.1/2000
MNPNQKIITIGSICMVIGIVSLMLQIGNIISIWVSHSIQTGNQHQAEPCNQSIITYENNT
WVNQTYVNISNTNFLTEKAVASVTLAGNSSLCPISGWAVYSKDNGIRIGSKGDVFVIREP
FISCSHLECRTFFLTQGALLNDKHSNGTVKDRSPYRTLMSCPVGEAPSPYNSRFESVAWS
ASACHDGTSWLTIGISGPDNGAVAVLKYNGIITDTIKSWRNNILRTQESECACVNGSCFT
VMTDGPSNGQASYKIFKIEKGKVVKSVELNAPNYHYEECSCYPDAGEITCVCRDNWHGSN
RPWVSFNQNLEYQIGYICSGVFGDNPRPNDGTGSCGPVSPNGAYGIKGFSFKYGNGVWIG
RTKSTNSRSGFEMIWDPNGWTGTDSNFSVKQDIVAITDWSGYSGSFVQHPELTGLDCIRP
CFWVELIRGRPKESTIWTSGSSISFCGVNSDTVGWSWPDGAELPFTIDK
>Q8QPK4|A/Duck/Hong Kong/ww487/2000
MNPNQKIITIGSICMVIGIVSLMLQIGNIISIWVSHSIQTGNQHQAEPCNQSIITYENNT
WVNQTYVNISNTNFLTEKAVASVTLAGNSSLCPISGWAVYSKDNGIRIGSKGDVFVIREP
FISCSHLECRTFFLTQGALLNDKHSNGTVKDRSPYRTLMSCPVGEAPSPYNSRFESVAWS
ASACHDGTSWLTIGISGPDSGAVAVLKYNGIITDTIKSWRNNILRTQESECACVNGSCFT
VMTDGPSNGQASYKIFKIEKGKVVKSVELNAPNYHYEECSCYPDAGEITCVCRDNWHGSN
RPWVSFNQNLEYKIGYICSGVFGDNPRPNDGTGSCGPVSPNGAYGVKGFSFKYGNGVWIG
RTKSTNSRSGFEMIWDPNGWTGTDSSFSVKQDIVAITDWSGYSGSFVQHPELTGLDCIRP
CFWVELIRGQPKESTIWTSGSSISFCGVNSDTVGWSWPDGAELPFTIDK
>A0FIC9|A/chicken/Thailand/PC-168/2006
MNPNKKIITIGSICMVTGMVSLMLQIGNLISIWVSHSIHTGNQHKAEPISNTNFLTEKAV
ASVKLAGNSSLCPINGWAVYSKDNSIRIGSKGDVFVIREPFISCSHLECRTFFLTQGALL
NDKHSNGSVKDRSPHRTLMSCPVGEAPSPYNSRFESVAWSASACHDGTSWLTIGISGPDN
GAVAVLKYNGIITDTIKSWRNNILRTQESECACVNGSCFTVMTDGPSNGQASHKIFKMEK
GKVVKSVELDAPNYHYEECSCYPDAGEITCVCRDNWHGSNRPWVSFNQNLEYQIGYICSG
VFGDNPRPNDGTGSCGPVSSNGAYGVKGFSFKYGNGVWIGRTKSTNSRSGFEMIWDPNGW
TETDSSFSVKQDIVAITDWSGYSGSFVQHPE
>Q33CF5|A/whooper swan/Mongolia/6/2005
MNPNQKIITIGSICMVIGIVSLMLQIGNMISIWVSHSIQTGNQRQAEPISNTKFLTEKAV
ASVTLAGNSSLCPISGWAVYSKDNSIRIGSRGDVFVIREPFISCSHLECRTFFLTQGALL
NDKHSNGTVKDRSPHRTLMSCPVGEAPSPYNSRFESVAWSASACHDGTSWLTIGISGPDN
GAVAVLKYNGIITDTIKSWRNNILRTQESECACVNGSCFTVMTDGPSSGQASYKIFKMEK
GKVVKSVELDAPNYHYEECSCYPDAGEITCVCRDNWHGSNRPWVSFNQNLEYQIGYICSG
VFGDNPRPNDGTGSCGPVSPNGAYGVKGFLFKYGNGVWIGRTKSTNSRSGFEMIWDPNGW
TGTDSSFSVKQDIVAITDWSGYSGSFVQHPELTGLDCIRPCFWVELIRGRPKESTIWTSG
SSISFCGVNSDTVSWSWPDGAELPFTIDK
>Q9IP55|A/HongKong/485/97
MNPNQKIITIGSICMVVGIISLMLQIGNIISVWVSHIIQTWHPNQPEPCNQSINFYTEQA
AASVTLAGNSSLCPISGWAIYSKDNSIRIGSKGDVFVIREPFISCSHLECRTFFLTQGAL
LNDKHSNGTVKDRSPYRTLMSCPVGEAPSPYNSRFESVAWSASACHDGISWLTIGISGPD
NGAVAVLKYNGIITDTIKSWRNNILRTQESECACVNGSCFTVMTDGPSNEQASYKIFKIE
KGRVVKSVELNAPNYHYEECSCYPDAGEITCVCRDNWHGSNRPWVSFNQNLEYQIGYICS
GVFGDSPRPNDGTGSCGPVSLNGAYGVKGFSFKYGNGVWIGRTKSTSSRSGFEMIWDPNG
WTETDSSFSLKQDIIAITDWSGYSGSFIQHPELTGLNCMRPCFWVELIRGRPKEKTIWTS
GSSVSFCGVNSDTMGWSWPDGAELPFTIDK
>Q77NF0|A/Environment/HongKong/437-8/99 
MNPNQKITTIGSICMVIGIVSLMLQIGNIISIWVSHSIQTGNQHQAEPCNQSIITYENNT
WVNQTYVNISNTNFLTEKAVASVTLAGNSSLCPISGWAVYSKDNGIRIGSKGDVFVIREP
FISCSHLECRTFFLTQGALLNDKHSNGTVKDRSPYRTLMSCPVGEAPSPYNSRFESVAWS
ASACHDGTSWLTIGISGPDNGAVAVLKYNGIITDTIKSWRNNILRTQESECACVNGSCFT
VMTDGPSNGQASYKIFKIEKGKVVKSVELNAPNYHYEECSCYPDAGEITCVCRDNWHGSN
RPWVSFNQNLEYQIGYICSGVFGDNPRPNDGTGSCGPVSPNGAYGVKGFSFKYGNGVWIG
RTKSTNSRSGFEMIWDPNGWTGTDSSFSVKQDIVALTDWSGYSGSFVQHPELTGLDCIRP
CFWVELIRGRPKESTIWTSGSSISFCGVNSDTVGWSWPDGAELPFTIDK
>Q14RW6|A/chicken/Indonesia/R134/03
MNPNQKIITIGSICMVIGIVSLMLQIGNMISIWVSHSIQTGNQHQAESISNTNPLTEKAV
ASVTLAGNSSLCPIRGWAVHSKDNSIRIGSKGDVFVIREPFISCSHLECRTFFLTQGALL
NDKHSNGTVKDRSPHRTLMSCPVGEAPSPYNSRFESVAWSASACHDGTSWLTIGISGPDN
GAVAVLKYNGIITDTIKSWRNNILRTQESECACVNGSCFTVMTDGPSNGQASYKIFKMEK
GKVVKSVELDAPNYHYEECSCYPDAGEITCVCRDNWHGSNRPWVSFNQNLEYQIGYICSG
VFGDNPRPNDGTGSCGPMFLNGAYGVKGFSFKYGNGVWIGRTKSTNSRSGFEMIWDPNGW
TGTDSSFSVKQDIVAITDWSGYSGSFVQHPELTGLDCIRPCFWVELIRGRPKESTIWTSG
SSISFCGVNSDTVSWSWPDGAELPFTIDK
>A1EEG5|A/common magpie/Hong Kong/2256/2006
MNPNQKIITIGSTCMVIGIVSLMLQIGNMISLWVSHSIQTGNQHQVEPISNTNFLTGKAV
ASVTLAGNSSLCPIRGWAVHSKDNSIRIGSKGDVFVIREPFISCSHLECRTFFLTQGALL
NDKHSNGTVKDRSPHRTLMSCPVGEAPSPYNSRFESVAWSASACHDGTSWLTIGISGPDN
GAVAVLKYNGMITDTIKSWRNNILRTQESECACVNGSCFTVMTDGPSNGQASYKIFKMEK
GRVVKSVELDAPNYHYEECSCYPDAGEITCVCRDNWHGSNRPWVSFNQNLEYQIGYICSG
VFGDNPRPNDGTGSCGPVSPNGAYGVKGFSFKYGNGVWIGRTKSPNSRSGFEMIWDPNGW
TETDSSFSVKQDIVAITDWSGYSGSFVQHPELTGLDCIRPCFWVELIRGRPKESTIWTSG
SSISFCGVNSDTVSWSWPDGAELPFTID
>A1EEG9|A/house crow/Hong Kong/2648/2006
MNPNQKIITIGSTCMVIGIVSLMLQIGNMISLWVSHSIQTGNQHQVEPISNTNFLTGKAV
ASVTLAGNSSLCPIRGWAVHSKDNSIRIGSKGDVFVIREPFISCSHLECRTFFLTQGALL
NDKHSNGTVKDRSPHRTLMSCPVGEAPSPYNSRFESVAWSASACHDGTSWLTIGISGPDN
GAVAVLKYNGMITDTIKSWRNNILRTQESECACVNGSCFTVMTDGPSNGQASYKIFKMEK
GRVVKSVELDAPNYHYEECSCYPDAGEITCVCRDNWHGSNRPWVSFNQNLEYQIGYICSG
VFGDNPRPNDGTGSCGPVSPNGAYGVKGFSFKYGNGVWIGRTKSPNSRSGFEMIWDPNGW
TETDSSFSVKQDIVAITDWSGYSGSFVQHPELTGLDCIRPCFWVELIRGRPKESTIWTSG
SSISFCGVNSDTVSWSWPDGAELPFTIDK
>A1EEH0|A/house crow/Hong Kong/2858/2006
MNPNQKIITIGSTCMVIGIVSLMLQIGNMISLWVSHSIQTGNQHQVEPISNTNFLTGKAV
ASVTLAGNSSLCPIRGWAVHSKDNSIRIGSKGDVFVIREPFISCSHLECRTFFLTQGALL
NDKHSNGTVKDRSPHRTLMSCPVGEAPSPYNSRFESVAWSASACHDGTSWLTIGISGPDN
GAVAVLKYNGMITDTIKSWRNNILRTQESECACVNGSCFTVMTDGPSNGQASYKIFKMEK
GRVVKSVELDAPNYHYEECSCYPDAGEITCVCRDNWHGSNRPWVSFNQNLEYQIGYICSG
VFGDNPRPNDGTGSCGPVSPNGAYGVKGFSFKYGNGVWIGRTKSPNSRSGFEMIWDPNGW
TETDSSFSVKQDIVAITDWSGYSGSFVQHPELTGLDCIRPCFWVELIRGRPKESTIWTSG
SSISFCGVNSDTVSWSWPDGAELPFTIDK
>A1EEH6|A/common magpie/Hong Kong/645/2006
MNPNQKIITIGSICMVIGIVSLMLQIGNMISIWVSHSIQTGNQHQAEPIRNTNFLTENAV
ASVTLAGNSSLCPVRGWAVHSKDNSIRIGSKGDVFVIREPFISCSHLECRTFFLTQGALL
NDKHSNGTVKDRSPHRTLMSCPVGEAPSPYNSRFESVAWSASACHDGTSWLTIGISGPDN
GAVAVLKYNGIITDTIKSWRNNILRTQESECACVNGSCFTVMTDGPSNGQASYKIFKMEK
GKVVKSVELNAPNYHYEECSCYPDAGEITCVCRDNWHGSNRPWVSFNQNLEYQIGYICSG
VFGDNPRPNDGTGSCGPVSPNGAYGIKGFSFKYGNGVWIGRTKSTNSRSGFEMIWDPNGW
TGTDSNFSVKQDIVAITDWSGYSGSFVQHPELTGLDCIRPCFWVELIRGRPKESTIWTSG
SSISFCGVNSDTVSWSWPDGAELPFTIDK
>A1EEI1|A/chicken/Guiyang/441/2006
MNPNQKIITIGSICMIIGIVSLMLQIGNIISIWISHSIQTGTQHQAEPISNTNFLTEKAV
ASVILAGNSSLCHISGWAVHSKDNSIRIGSKGDVFVIREPFISCSHLECRTFFLTQGALL
NDKHSNGTVKDRSPHRTLMSCPVGEAPSPYNSRFESVAWSASACHDGTSWLTIGISGPDN
GAVAVLKYNGIITDTIKSWRNNILRTQESECACVNGSCFTVMTDGPSNGQASYKIFKIEK
GKVVKSVELDAPNYHYEECSCYPDAGEITCVCRDNWHGSNRPWVSFNQNLEYQIGYICSG
VFGDTPRPNDGTGSCGPVSPNGAYGVKGFSFKYGNGVWIGRTKSTNSRSGFEMVWDPNGW
TETDSSFSVKQDLLAITDWSGYSGSFVQHPELTGLDCIRPCFWVELIRGRPKESTIWTSG
SSISFCGVNSDTVGWSWPDGAD
>A1EEI2|A/duck/Guangxi/89/2006
MNPNQKIITIGSICMVIGIVSLMLQIGNMISIWVSHSIQTGNQNQVEPISNTNFLTEKAV
ASVTLAGNSSLCPIRGWAVHSKDNSIRIGSKGDVFVIREPFISCSHLECRTFFLTQGALL
NDKHSNGTVKDRSPHRTLMSCPVGEAPSPYNSRFESVAWSASACHDGTSWLTIGISGPDN
GAVAVLKYNGIITDTIKSWRNNILRTQESECACVNGSCFTVMTDGPSNGQASYKIFKMEK
GKVVKSVELDAPNYHYEECSCYPDAGEITCVCRDNWHGSNRPWVSFNQNLEYQIGYICSG
VFGDNPRPNDGTGSCGPVSSNGAYGVKGFSFKYGNGVWIGRTKSPNSRSGFEMIWDPNGW
TETDSSFSVKQDIVAITDWSGYSGSFVQHPELTGLDCIRPCFWVELIRGRPKESTIWTSG
SSISFCGVNSDTVSWSW
>A1EEI4|A/chicken/Guiyang/2173/2005
MNPNQKIITIGSICMVIGIVSLMLQIGNMISIWVSHSIQTGNQNQVEPISNTNFLTEKAV
ASVTLAGNSSLCPIRGWAVHSKDNSIRIGSKGDVFVIREPFISCSHLECRTFFLTQGALL
NDKHSNGTVKDRSPHRTLMSCPVGEAPSPYNSRFESVAWSASACHDGTSWLTIGISGPDN
GAVAVLKYNGMITDTIKSWRNNILRTQESECACVNGSCFTVMTDGPSNGQASYKIFKMEK
GKVVKSVELDAPNYHYEECSCYPDAGEITCVCRDNWHGSNRPWVSFNQNLEYQIGYICSG
VFGDNPRPNDGTGSCGPVSPNGAYGVKGFSFKYGNGVWIGRTKSPNSRSGFEMIWDPNGW
TETDSSFSVKQDIVAITDWSGYSGSFVQHPELTGLDCIRPCFWVELIRGRPKESTIWTSG
SSIAFCGVNSDTVSWSWPDGAELPFTIDK
>A1EEI5|A/pheasant/Shantou/2239/2006
MNPNQKIITIGSICMVIGIVSLMLQIGNMISIWVSHSIQTGNQHQVEPISNTIFLTEKAV
ASVTLAGNSSLCPIRGWAVHSKDNSIRIGSKGDVFVIREPFISCSHLECRTFFLTQGALL
NDKHSNGTVKDRSPHRTLMSCPVGEAPSPYNSRFESVAWSASACHDGTSWLTIGISGPDN
GAVAVLKYNGIITDTIKSWRNNILRTQESECACVNGSCFTVMTDGPSNGQASYKIFKMEK
GKVVKSVELDAPNYHYEECSCYPDAGEITCVCRDNWHGSNRPWVSFNQNLEYQIGYICSG
VFGDNPRPNDGTGSCGPVSPNGAYGVKGFSFKYGNGVWIGRTKSPNSRSGFEMIWDPNGW
TETDSSFSVKQDIVAITDWSGYSGSFVQHPELTGLDCIRPCFWVELIRGRPKESTIWTSG
SSISFCGVNSDTVSWSWPDGAELPFTIDK
>A1EEI9|A/duck/Yunnan/6607/2005
MNPNQKIITIGSICMVIGIVSLMLQIGNMISIWVSHSIQTGNQNQGEPISNTNFLTEKAV
ASVTLAGNSSLCPIRGWAVHSKDNSIRIGSKGDVFVIREPFISCSHLECRTFFLTQGALL
NDKHSNGTVKDRSPHRTLMSCPVGEAPSPYNSRFESVAWSASACHDGTSWLTIGISGPDN
GAVAVLKYNGIITDTIKSWRNNILRTQESECACVNGSCFTVMTDGPSNGQASYKIFKMEK
GKVVKSVELDAPNYHYEECSCYPDAGEITCVCRDNWHGSNRPWVSFNQNLEYQIGYICSG
VFGDNPRPNDGTGSCGPVSPNGAYGVKGFSFKYGNGVWIGRTKSPNSRSGFEMVWDPNGW
TETDSSFSVKQDIVAITDWSGYSGSFVQHPELTGLDCIRPCFWVELIRGRPKESTIWTSG
SSISFCGVSSDTVSWSWPDGAELPFTIDK
>A1EEJ1|A/goose/Yunnan/5539/2005
MNPNQKIITIGSICMVIGIVSLMLQIGNIISIWVSHSIQTGNQRQAEPISNTNFFTEKAV
ASVTLAGNSSLCPISGWAVHSKDNSIRIGSKGDVFVIREPFISCSHLECRTFFLTQGALL
NDKHSNGTVKDRSPHRTLMSCPVGEAPSPYNSRFESVAWSASACHDGTSWLTIGISGPDN
GAVAVLKYNGIITDTIKSWRNNILRTQESECACVNGSCFTVMTDGPSNGQASYKIFKMEK
GKVVKSVELDAPNYHYEECSCYPDAGEITCVCRDNWHGSNRPWVSFNQNLEYQIGYICSG
VFGDNPRPNDGTGSCGPVSPNGAYGVKGFSFKYGNGVWIGRTKSTNSRSGFEMIWDPNGW
TGTDSSFSVKQDIVAITDWSGYSGSFVQHPELTGLDCIRPCFWVELVRGRPKESTIWTSG
SSISFCGVNSDTVGWSWPDGAELPFTIDK
>A1EEJ2|A/goose/Guangxi/4289/2005
MNPNQKIITIGSICMVIGIVSLMLQIGNMISIWVSHSIQTGNQHQAEPIRNTNFLTENAV
ASVTLTGNSSLCPIRGWAVHSKDNSIRIGSKGDVFVIREPFISCSHLECRTFFLTQGALL
NDKHSNGTVKDRSPHRTLMSCPVGEAPSPYNSRFESVAWSASACHDGTSWLTIGISGPDN
GAVAVLKYNGIITDTIKSWRNNILRTQESECACVNGSCFTVMTDGPSNGQASYKIFKMEK
GKVVKSVELNAPNYHYEECSCYPDAGEIICVCRDNWHGSNRPWVSFNQNLEYQIGYICSG
VFGDNPRPNDGTGSCGPVSPNGAYGIKGFSFKYGNGVWIGRTKSTNSRSGFEMIWDPNGW
TGTDSNFSVKQDIVAITDWSGYSGSFVQHPELTGLDCIRPCFWVELIRGRPKESTIWTSG
SSISFCGVNSDTVSWSWPDGAE
>A1EEK2|A/duck/Guangxi/150/2006
MNPNQKIITIGSICMVIGIVSLMLQIGNMISIWVSHSIQTGNQHQADPIRNTNFLTENAV
ASVTLAGNSSLCPIRGWAVHSKDNSIRIGSKGDVFVIREPFISCSHLECRTFFLTQGALL
NDKHSNGTVKDRSPHRTLMSCPVGEAPSPYNSRFESVAWSASACHDGTSWLTIGISGPDN
GAVAVLKYNGIITDTIKSWRNNILRTQESECACVNGSCFTVMTDGPSNGQASYKIFKMEK
GKVVKSVELNAPNYHYEECSCYPDAGEIICVCRDNWHGSNRPWVSFNQNLEYQIGYICSG
VFGDNPRPNDGTGSCGPVSPNGAYGIKGFSFKYGNGVWIGRTKSTNSRSGFEMIWDPNGW
TGTDSNFSVKQDIVAITDWSGYSGSFVQHPELTGLNCIRPCFWVELIRGRPKESTIWTSG
SSISFCGVNSDTVSWSW
>A1EEL2|A/chicken/Guiyang/29/2006
MNPNQKIITIGSICMVIGIVSLMLQIGNMISIWVSHSIQTGNQHQAEPIRNTNFLTENAV
ASVTLAGNSFLCPIRGWAVHSKDNSIRIGSKGDVFVIREPFISCSHLECRTFFLTQGALL
NDKHSNGTVKDRSPHRTLMSCPVGEAPSPYNSRFESVAWSASACHDGTSWLTIGISGPDN
GAVAVLKYNGIITDTIKSWRNNILRTQESECACVNGSCFTVMTDGPSNGQASYKIFKMEK
GKVVKSVELNAPNYHYEECSCYPDAGEIMCVCRDNWHGSNRPWVSFNQNLEYQIGYICSG
VFGDNPRPNDGTGSCGPVSPNGAYGIKGFSFKYGNGVWIGRTKSTNSRSGFEMIWDPNGW
TGTDSDFSVKQDIVAITDWSGYSGSFVQHPELTGLDCIRPCFWVELIRGRPKESTIWTSG
SSISFCGVNSDTVSWSWP
>A1EEM1|A/chicken/Shantou/3840/2006
MNPNQKIITIGSICMVIGIVSLMLQIGNMISIWVSHSIQTGNQHQAEPIRNTNFLTENAV
ASVTLAGNSSLCPIRGWAVHSKDNSIRIGSKGDVFVIREPFISCSHLECRTFFLTQGALL
NDKHSNGTVKDRSPHRTLMSCPVGEAPSPYNSRFESVAWSASACHDGTSWLTIGISGPDN
GAVAVLKYNGIITDTIKSWRNNILRTQESECACVNGSCFTVMTDGPSNGQASYKIFKMEK
GKVVKSVELNAPNYHYEECSCYPDASEITCVCRDNWHGSNRPWVSFNQNLEYQIGYICSG
VFGDNPRPNDGTGSCGPVSPNGAYGIKGFSFKYGNGVWIGRTKSTNSRSGFEMIWDPNGW
TGTDSNFSVKQDIVAITDWSGYSGSFVQHPELTGLDCIRPCFWVELIRGRPKESTIWTSG
SSISFCGVNSDTVSWSWPDGAELPFT
>A1EEM5|A/duck/Hunan/5472/2005
MNPNQKIITIGSICMVIGIVSLMLQIGNMISIWVSHSIQTGNQHQAEPIRNTNFLTENAV
ASVTLTGNSSLCPVRGWAVHSKDNSIRIGSKGDVFVIREPFISCSHLECRTFFLTQGALL
NDKHSNGTVKDRSPHRTLMSCPVGEAPSPYNSRFESVAWSASACHDGTSWLTIGISGPDN
GAVAVLKYNGIITDTIKSWRNNILRTQESECACVNGSCFTVMTDGPSNGQASYKIFKMEK
GKVVKSVELNAPNYHYEECSCYPDAGEITCVCRDNWHGSNRPWVSFNQNLEYQIGYICSG
VFGDNPRPNDGTGSCGPVSPNGAYGIKGFSFKYGNGVWIGRTKSTNSRSGFEMIWDPNGW
TGTDSNFSVKQDIVAITDWSGYSGSFVQHPELTGLDCIRPCFWVELIRGRPKESTIWTSG
SSISFCGVNSDTVSWSWPDGAE
>A1EEN8|A/duck/Fujian/11311/2005
MNPNQKIITIGSICMVIGIVSLMLQIGNMISIWVSHSIQTGNQHQAEPIRNTNFLTENAV
ASVTLAGNSSLCPIRGWAVHSKDNSIRIGSKGDVFVIREPFISCSHLECRTFFLTQGALL
NDKHSNGTVKDRSPHRTLMSCPVGEAPSPYNSRFESVAWSASACHDGTSWLTIGISGPDN
GAVAVLKYNGIITDTIKSWRNNILRTQESECACVNGSCFTVMTDGPSNGQASYKIFKMEK
GKVVKSVELNAPNYHYEECSCYPDAGEITCVCRDNWHGSNRPWVSFNQNLEYQIGYICSG
VFGDNPRPNDGTGSCGPVSPNGAYGIKGFSFKYGNGVWIGRTKSTNSRSGFEMIWDPNGW
TGTDSNFSVKQDIVAITDWSGYSGSFVQHPELTGLDCIRPCFWVELIRGRPKESTIWTSG
SSISFCGVNSDTVSWSWPDGAELPFTIDK
>A1EEQ2|A/chicken/Guangxi/3154/2005
MVIGIVSLMLQIGNMISIWVSHSIQTGNQNQVEPISNTNFLTEKAVASVTLAGNSSLCPI
RGWAVHSKDNSIRIGSKGDVFVIREPFISCSHLECRTFFLTQGALLNDKHSNGTVKDRSP
HRTLMSCPVGEAPSPYNSRFESVAWSASACHDGTSWLTIGISGPDNGAVAVLKYNGMITD
TIKSWRNNILRTQESECACVNGSCFTVMTDGPSNGQASYKIFKMEKGKVVKSVELDAPNY
HYEECSCYPDAGEITCVCRDNWHGSNRPWVSFNQNLEYQIGYICSGVFGDNPRPNDGTGS
CGPVSPNGAYGVKGFSFKYGNGVWIGRTKSPNSRSGFEMIWDPNGWTETDSSFSVKQDIV
AITDWSGYSGSFVQHPELTGLDCIRPCFWVELIRGRPKESTIWTSGSSISFCGVNSDTVS
WSWPDGAELPFTIDK
>A1EER0|A/duck/Guangxi/4016/2005
MVIGIVSLMLQIGNMISIWVSHSIQTGNQHQVGPISNTNFLTEKAVASVTLAGNSSLCPI
RGWAVHSKDNSIRIGSKGDVFVIREPFISCSHLECRTFFLTQGALLNDKHSNGTVKDRSP
HRTLMSCPVGEAPSPYNSRFESVAWSASACHDGISWLTIGISGPDNGAVAVLKYNGMITD
TIKSWRNNILRTQESECACVNGSCFTVMTDGPSNGQASYKIFKMEKGKVVKSVELDAPNY
HYEECSCYPDAGEITCVCRDNWHGSNRPWVSFNQNLEYQIGYICSGVFGDNPRPNDGTGS
CGPVSPNGAYGVKGFSFKYGNGVWIGRTKSPNSRSGFEMIWDPNGWTETDSSFSVKQDIV
AITDWSGYSGSFVQHPELTGLDCIRPCFWVELIRGRPKESTIWTSGSSISFCGVNSDTVS
WSWPDGAELPFTIDK
>A1EER3|A/duck/Guangxi/4665/2005
MNPNQKIITIGSICMVIGIVSLMLQIGNMISIWVSHSIQTGNQNQVEPISNTNFLTEKAV
ASVTLAGNSSLCPIRGWAVHSKDNSIRIGSKGDVFVIREPFISCSHLECRTFFLTQGALL
NDKHSNGTVKDRSPHRTLMSCPVGEAPSPYNSRFESVAWSASACHDGTSWLTIGISGPDN
GAVAVLKYNGIITDTIKSWRNNILRTQESECACVNGSCFTVMTDGPSNGQASYKIFKMEK
GKVVKSVELDAPNYHYEECSCYPDAGEITCVCRDNWHGSNRPWVSFNQNLEYQIGYICSG
VFGDNPRPNDGTGSCGPVSSNGAYGVKGFSFKYGNGVWIGRTKSPNSRSGFEMIWDPNGW
TETDSSFSVKQDIVAITDWSGYSGSFVQHPELTGLDCIRPCFWVELIRGRPKESTIWTSG
SSISFCGVNSDTVSWSWPDGAELP
>A1EER5|A/goose/Yunnan/4129/2005
MNPNQKIITIGSICMVIGIVSLMLQIGNMISIWVSHSIQTGNQNQVEPISNTNFLTEKAV
ASVTLAGNSSLCPIRGWAVHSKDNSIRIGSKGDVFVIREPFISCSHLECRTFFLTQGALL
NDKHSNGTVKDRSPHRTLMSCPVGEAPSPYNSRFESVAWSASACHDGTSWLTIGISGPDN
GAVAVLKYNGMITDTIKSWRSNILRTQESECACVNGSCFTVMTDGPSNGQASYKIFKMEK
GKVVKSVELDAPNYHYEECSCYPDAGEITCVCRDNWHGSNRPWVSFNQNLEYQIGYICSG
VFGDNPRPNDGTGSCGPVSPNGAYGVKGFSFKYGNGVWIGRTKSPNSRSGFEMIWDPNGW
TETDSSFSVKQDIVAITDWSGYSGSFVQHPELTGLDCIRPCFWVELIRGRPKESTIWTSG
SSISFCGVNSDTVSWSWPDGAELPFTIDK
>A1EES7|A/duck/Guiyang/3009/2005
MNPNQKIITIGSICMVIGIVSLMLQIGNMISIWVSHSIQTGNQHQVGPISNTNFLTEKAV
ASVTLAGNSSLCPIRGWAVHSKDNSIRIGSKGDVFVIREPFISCSHLECRTFFLTQGALL
NDKHSNGTVKDRSPHRTLMSCPVGEAPSPYNSRFESVAWSASACHDGTSWLTIGISGPDN
GAVAVLKYNGMITDTIKSWRNNILRTQESECACVNGSCFTVMTDGPSNGQASYKIFKMEK
GKVVKSVELDAPNYHYEECSCYPDAGEITCVCRDNWHGSNRPWVSFNQNLEYQIGYICSG
VFGDNPRPNDGTGSCGPVSPNGAYGVKGFSFKYGNGVWIGRTKSPNSRSGFEMIWDPNGW
TETDSSFSVKQDIVAITDWSGYSGSFVQHPELTGLDCIRPCFWVELIRGRPKESTIWTSG
SSISFCGVNSDTVSWSWPDGAE
>A1EET2|A/Guinea fowl/Shantou/1341/2006
MNPNQKIITIGSICMVIGIVSLMLQIGNMISIWVSHSIQTGNQRQAEPISNTKFLTEKAV
ASVTLAGNSSLCPISGWAVYSKDNSIRIGSRGDVFVIREPFISCSHLECRTFFLTQGALL
NDKHSNGTVKDRSPHRTLMSCPVGEAPSPYNSRFESVAWSASACHDGTSWLTIGISGPDN
GAVAVLKYNGIITDTIKSWRNNILRTQESECACVNGSCFTVMTDGPSNGQASYKIFKMEK
GKVVKSVELDAPNYHYEECSCYPDAGEITCVCRDNWHGSNRPWVSFNQNLEYQIGYICSG
VFGDNPRPNDGTGSCGPVSPNGAYGVKGFSFKYGNGVWIGRTKSTNSRSGFEMIWDPNGW
TGTDSSFSVKQDIVAITDWSGYSGSFVQHPELTGLDCIRPCFWVELIRGRPKESTIWTSG
SSISFCGVNSDTVSWSWPDGAELPFT
>A1EEV0|A/chicken/Guiyang/1655/2006
MNPNQKIITIGSICMVIGIVSLMLQIGNMISIWVSHSIQTGNQHQAEPIRNTNFLTENAV
ASVTLAGNSSLCPVRGWAVHSKDNSIRIGSKGDVFVIREPFISCSHLECRTFFLTHGALL
NDKHSNGTVKDRSPHRTLMSCPVGEAPSPYNSRFESVAWSASACHDGTSWLTIGISGPDN
GAVAVLKYNGIITDTIKSWRNNILRTQESECACVNGSCFTVMTDGPSNGQASYKIFKMEK
GKVVKSAELNAPNYHYEECSCYPDAGEITCVCRDNWHGSNRPWVSFNQNLEYQIGYICSG
VFGDNPRPNDGTGSCGPVSPNGAYGIKGFSFKYGNGVWIGRTKSTNSRSGFEMVWDPNGW
TETDSSFSVKQDLLAITDWSGYSGSFVQHPELTGLDCIRPCFWVELIRGRPKESTIWTSG
SSISFCGVNSDTVGWSWPDGAELPFTIDK
>A1EEV1|A/goose/Guiyang/4180/2005
MNPNQKIITIGSICMVIGIVSLMLQIGNMISIWVSHSIQTGNQHQVGPISNTNFLTEKAV
ASVTLAGNSSLCPIRGWAVHSKDNSIRIGSKGDVFVIREPFISCSHLECRTFFLTQGALL
NDKHSNGTVKDRSPHRTLMSCPVGEAPSPYNSRFESVAWSASACHDGTSWLTIGISGPDN
GAVAVLKYNGMITDTIKSWRNNILRTQESECACVNGSCFTVMTDGPSNGQASYKIFKMEK
GKVVKSVELDAPNYHYEECSCYPDAGEITCVCRDNWHGSNRPWVSFNQNLEYQIGYICSG
VFGDNPRPNDGTGSCGPVSPNGAYGVKGFSFKYGNGVWIGRTKSPNSRSGFEMIWDPNGW
TETDSNFSVKQDIVAITDWSGYSGSFVQHPELTGLDCIRPCFWVELIRGRPKESTIWTSG
SSISFCGVNSDTVSWSWPDGAELPFTIDK
>A1EEW1|A/chicken/Guangxi/1951/2006
MNPNQKIITIGSICMVIGIVSLMLQIGNMISIWVSHSIQTGNQNQVEPISNTNFLTEKAV
ASVTLAGNSSLCPIRGWAIHSKDNSIRIGSKGDVFVIREPFISCSHLECRTFFLTQGALL
NDKHSNGTVKDRSPHRTLMSCPVGEAPSPYNSRFESVAWSASACHDGTSWLTIGISGPDN
GAVAVLKYNGIITDTIKSWRNNILRTQESECACVNGSCFTVMTDGPSNGQASYKIFKMEK
GKVIKSVELDAPNYHYEECSCYPDAGEITCVCRDNWHGSNRPWVSFNQNLEYQIGYICSG
VFGDNPRPNDGTGSCGPVSPNGAYGVKGFSFKYGNGVWIGRTKSPNSRSGFEMIWDPNGW
SETDSSFSVKQDIVAITDWSGYSGSFVQHPELTGLDCIRPCFWVELIRGRPKESTVWTSG
SSISFCGVNSDTVSWSWPDGAELPFTIDK
>Q5DLA0|A/duck/Korea/ESD1/03
MNPNQKIITIGSICMVIGIVSLMLQVGNMISIWVSHSIQTGNQRKAEPISNTKFLTEKAV
TSVTLAGNSSLCPISGWAVHSKDNSIRIGSKGDVFVIREPFISCSHLECRTFFLTQGALL
NDKHSNGTVKDRSPHRTLMSCPVGEAPSPYNSRFESVAWSASACHDGTSWLTIGISGPDN
GAVAVLKYNGIITDTIKSWRNNILRTQESECACVNGSCFTVMTDGPSNGQASYKIFKMEK
GKVVKSVELDAPNYHYEECSCYPDAGEITCVCRDNWHGSNRPWVSFNQNLEYQIGYICSG
VFGDNPRPNDGTGSCGPVSPNGAYGVKGFSFKYGNGVWIGRTKSTNSRSGFEMIWDPNGW
TGTDSSFSVKQDIVAITDWSGYSGSFVQHPELTGLDCIRPCFWVELIRGRPKESTIWTSG
SSISFCGVNSDTVGWSWPDGAELPFTIDK
>Q33CG4|A/whooper swan/Mongolia/4/2005
MNPNQKIITIGSICMVIGIVSLMLQIGNMISIWVSHSIQTGNQRQAEPISNTKFLTEKAV
ASVTLAGNSSLCPISGWAVYSKDNSIRIGSRGDVFVIREPFISCSHLECRTFFLTQGALL
NDKHSNGTVKDRSPHRTLMSCPVGEAPSPYNSRFESVAWSASACHDGTSWLTIGISGPDN
GAVAVLKYNGIITDTIKSWRNNILRTQESECACVNGSCFTVMTDGPSSGQASYKIFKMEK
GKVVKSVELDAPNYHYEECSCYPDAGEITCVCRDNWHGSNRPWVSFNQNLEYQIGYICSG
VFGDNPRPNDGTGSCGPVSPNGAYGVKGFSFKYGNGVWIGRTKSTNSRSGFEMIWDPNGW
TGTDSSFSVKQDIVAITDWSGYSGSFVQHPELTGLDCIRPCFWVELIRGRPKESTIWTSG
SSISFCGVNSDTVSWSWPDGAELPFTIDK
>Q3HLX4|A/chicken/zhoukou/2/02/
MNPNQKIITIGSICMVIGIVSLMLQIGNMISIWVSHSIQTGNQHQAEPISNTNFLTEKAV
ASVTLAGNSSLCPISGWAVHSKDNSIRIGSKGDVFVIREPFISCSHLECRTFFLAQGALL
NDKHSNGTVKDRSPHRTLMSCPVGEAPSPYNSRFESVAWSASACHDGTSWLTIGISGPDN
GAVAVLKYNGIITDTIKSWRNNILRTQESECACVNGSCFTVMTDGPSNGQASYKIFKMEK
GKVVKSVELDAPNYHYEECSCYPDASEITCVCRDNWHGSNRPWVSFNQNLEYQIGYICSG
VFGDNPRPNDGTGSCGPVSPNGAYGVKGFSFKYGNGVWIGRTKSTNSRSGFEMIWDPNGW
TGTDSSFSVKQDIVAITDWSGYSGSFVQHPELTGLDCIRPCFWVELIRGRPKESTIWTSG
SSISFCGVNSDTVGWSWPDGAELPFTIDK
>Q5EP23|A/quail/Vietnam/36/04
MNPNQKIITIGSICMVTGIVSLMLQVGNMISIWVSHSIHTGNQHQAEPISNTNFLTEKAV
ASVKLAGNSSLCPINGWAVYSKDNSIRIGSKGDVFVIREPFISCSHLECRTFFLTQGALL
NDKHSNGTVKDRSPHRTLMSCPVGEAPSPYNSRFESVAWSASACHDGTSWLTIGISGPDN
GAVAVLKYNGIITDTIKSWRNNILRTQESECACVNGSCFTVMTDGPSNGQASHKIFKMEK
GKVVKSVELDAPNYHYEECSCYPDAGEITCVCRDNWHGSNRPWVSFNQNLEYQIGYICSG
VFGDNPRPNDGTGSCGPVSSNGAYGVKGFSFKYGNGVWIGRTKSTNSRSGFEMIWDPNGW
TETDSSFSVKQDIVAITDWSGYSGSFVQHPELTGLDCIRPCFWVELIRGRPKESTIWTSG
SSISFCGVNSDTVGWSWPDGAELPFTIDK
>Q1AG56|A/bar-headed goose/Qinghai/0510/2005
MNPNQKIITIGSICMVIGIVSLMLQIGNMISIWVSHSIQTGNQRQAEPISNTKFLTEKAV
ASVTLAGNSSLCPISGWAVYSKDNSIRIGSRGDVFVIREPFISCSHLECRTFFLTQGALL
NDKHSNGTVKDRSPHRTLMSCPVGEAPSPYNSRFESVAWSASACHDGTSWLTIGISGPDN
GAVAVLKYNGIITDTIKSWRNNILRTQESECACVNGSCFTVMTDGPSNGQASYKIFKMEK
GKVVKSVELDAPNYHYEECSCYPDAGEITCVCRDNWHGSNRPWVSFNQNLEYQIGYICSG
VFGDNPRPNDGTGSCGPVSPNGAYGVKGFSFKYGNGVWIGRTKSTNSRSGFEMIWDPNGW
TGTDSSFSVKQDIVAITDWSGYSGSFVQHPELTGLDCIRPCFWVELIRGRPKESTIWTSG
SSISFCGVNSDTVSWSWPDGAELPFTIDK
>Q1KJA2|A/chicken/Vietnam/147/2004
MNPNQKIMTIGSICMVTGIVSLMLQVGNMISIWVSHSIHTGNQHQAEPISNTNFLTEKAV
DSVKLAGNSSLCPINGWAVYSKDNSIRIGSKGDVFVIREPSVSCSHLECRTFFLTQGALL
NDKHSNGTVKDRSPHRTLMSCPVGEAPSPYNSRFESVAWSASACHDGTSWLTIGISGPDN
GAVAVLKYNGIITDTIKSWRNNILRTQESECACVNGSCFTVMTDGPSNGQASHKIFKMEK
GKVVKSVELDAPNYHYEECSCYPDAGEITCVCRDNWHGSNRPWVSFNQNLEYQIGYICSG
VFGDNPRPNDGTGSCGPVSSNGAYGVKGFSFKYGNGVWIGRTKSTNSRSGFEMIWDPNGW
TETDSSFSVKQDVVAITDWSGYSGSFVQHPELTGLDCIRPCFWVELIRGRPKESTIWTSG
SSISFCGVNSDTVGWSWPDGAELPFTIDK
>Q1KJA4|A/duck/Vietnam/S649/2005
MNPNQKIITIGSICMVTGIVSLMLQVGNMISIWVSHSIHTGNQHQAEPISNTNFLNEKAL
ASVKLAGNSSLCPINGWAVYSKDNSIRIGSKGDVFVIREPFISCSHLECRTFFLTQGALL
NDKHSNGTVKDRSPHRTLMSCPVGEAPSPYNSRFESVAWSASACHDGTS
>Q1KJD3|A/duck/Vietnam/15/2003
MNPNQKIITIGSICMVTGIVSLMLQIGNMISIWVSHSIHTGNQHQAEPISNTNFLTEKAV
ASVKLAGNSSLCPINGWAVYSKDNSIRIGSKGDVFVIREPFISCSHLECRTFFLTQGALL
NDKHSNGTVKDRSPHRTLMSCPVGEAPSPYNSRFESVAWSASACHDGTSWLTIGISGPDN
GAVAVLKYNGIITDTIKSWRNNILRTQESECACVNGSCFTVMTDGPSNGQASHKIFKMEK
GKVVKSVELDAPNYHYEECSCYPDAGEITCVCRDNWHGSNRPWVSFNQNLEYQIGYICSG
VFGDNPRPNDGTGSCGPVSSNGAYGVKGFSFRYGNGVWIGRTKSTNSRSGFEMIWDPNGW
TETDSSFSVKQDIVAITDWSGYSGSFVQHPELTGLDCIRPCFWVELIRGRPKESTIWTSG
SSISFCGVNSDTVGWSWPDGAELPFTIDK
>Q1KJD5|A/chicken/Tarutung/BPPVI/2005
MNPNQKIITIGSICMVIGTISLMLQIGNMISIWVSHSIQTGNQHQTESISNTNPLTEKAV
ASVTLAGNSSLCPIRGWAVHSKDNSIRIGSKGDVFVIREPFISCSHLECRTFFLTQGALL
NDKHSNGTVKDRSPHRTLMSCPVGEAPSPYNSRFESVAWSASACHDGTSWLTIGISGPDN
GAVAVLKYNGIITDTIKSWRDNILRTQESECACVNGSCFTVMTDGPSNGQASYKIFKMEK
GKVVKSVELDAPNYHYEECSCYPDAGEITCVCRDNWHGSNRPWVSFNQNLEYQIGYICSG
VFGDNPRPNDGTGSCGPMSSNGAHGVKGFSFKYGNGVWIGRTKSTNSRSGFEMIWDPNGW
TGTDSSFSVKQDIVATTDWSGYSGSFVQHPELTGLDCIRPCFWVELIRGRPKESTVWTSG
SSISFCGVNSDTVSWSWPDGAELPFTIDK
>Q1KJD7|A/chicken/Dairi/BPPVI/2005
MNPNQKIITIGSICMVIGIVSLMLQIGNMISIWVSHSIQTGNQHQAESISNTNPLTEKAV
ASVTLAGNSSLCPIRGWAVHSKDNSIRIGSKGDVFVIREPFISCSHLECRTFFLTQGALL
NDKHSNETVKDRSPHRTLMSCPVGEAPSPYNSRFESVAWSASACHDGTSWLTIGISGPDN
GAVAVLKYNGIITDTIKSWRDNILRTQESECACVNGSCFTVMTDGPSNGQASYKIFKMEK
GKVVKSVELDAPNYHYEECSCYPDAGEITCVCRDNWHGSNRPWVSFNQNLEYQIGYICSG
VFGDNPRPNDGTGSCGPMSSNGAYGVKGFSFKYGNGVWIGRTKSTNSRSGFEMIWDPNGW
TGTDSSFSVKQDIVAITDWSGYSGSFVQHPELTGLDCIRPCFWVELIRGRPKESTIWTSG
SSISFCGVNSDTVSWSWPDGAELPFTIDK
>Q1KJF3|A/chicken/Kulon Progo/BBVet-XII-2/2004
IGSICMVIGIVSLMLQIGNMISIWVSHSIQTGNQHQAESTSNTNPLTEKAVASVTLAGNS
SLCPIRGWAVHSKDNSIRIGSKGDVFVIREPFISCSHLECRTFFLTQGALLNDKHSNGTV
KDRSPHRTLMSCPVGVAPSPYNSRFESVAWSASACHDGTSWLTIGISGPDNGAVAVLKYN
GIITDTIKSWRNNILRTQESECACVNGSCFTVMTDGPSNGQASYKIFKMEKGKVVKSVEL
DAPNYHYEECSCYPDAGEITCVCRDNWHGSNRPWVSFNQNLEYQIGYICSGVFGDNPRPN
DGIGSCGPMSPNGAYGVKGFSFKYGNGVWIGRTKSTNSRSGFEMIWDPNGWTGTDSSFSV
KQDIVAITDWSGYSGSFVQHPELTGLNCIRPCFWVELIRGRPKESTIWTSGSSISFCGVN
SDTVSWSWPDGAELPFTIDK
>Q1KJF4|A/quail/Yogjakarta/BBVet-IX/2004
MNPNQKIITIGSICMVIGMVSLMLQIGNMISIWLSHSIQTGNQHQAESISNNNLLTENAV
ASVTLAGNSSLCPIRGWAVHSKDNSIRIGSKGDVFVIREPFISCSHLECRTFFLTQGALL
NDKHSNGTVKDRSPHRTLMSCPVGEAPSPYNSRFESVAWSASACHDGISWLTIGISGPDN
GAVAVLKYNGIITDTIKSWRNNILRTQESECACVNGSCFTVMTDGPSNGQASYKIFKMEK
GKVVKSVELDAPNYHYEECSCYPDAGEITCVCRDNWHGSNRPWVSFNQNLEYQIGYICSG
VFGDNPRPNDGTGSCGPMSPNGAYGVKGFSFKYGNGVWIGRTKSTNSRSGFEMIWDPNGW
TGTDSSFSVKQDIVAITDWSGYSGSFVQHPELTGLDCIRPCFWVELIRGRPKESTIWTSG
SSISFCGVNGDTVSWSWPDGAELPFIIDK
>Q1KJF6|A/quail/Boyolali/BPPV4/2004
MNPNQKIITIGSICMVIGIVSLMLQIGNMISIWVSHSIQTGNQHQAESISNNNPLTEKAV
ASVTLAGNSSLCPIRGWAVHSKDNSIRIGSKGDVFVIREPFISCSHLECRTFFLTQGALL
NDKHSNGTVKDRSPHRTLMSCPVGEAPSPYNSRFESVAWSASACHDGTSWLTIGISGPDN
GAVAVLKYNGIITDTIKSWRNNILRTQESECACVNGSCFTVMTDGPSNGQASYKIFKMEK
GKVVKSVELDAPNYHYEECSCYPDAGEITCVCRDNWHGSNRPWVSFNQNLEYQIGYICSG
VFGDNPRPNDGTGSCGPMSPNGAYGVKGFSFKYGNGVWIGRTKSTNSRSGFEMIWDPNG
>Q4U354|A/chicken/Kamphaengphet-2-06/2004
ISGPDNGAVAVLKYNGIITDTIKSWRNNILRTQESECACVNGSCFTVMTDGPSNGQASHK
IFKMEKGKVVKSVELDAPNYHYEECSCYPDAGEITCVCRDNWHGSNRPWVSFNQNLEYQI
GYICSGS
>Q4U358|A/duck/Phitsanulok-2-01/2004
ISGPDNGAVAVLKYNGIITDTIKSWRNNILRTQESECACVNGSCFTVMTDGPSDGQASHK
IFKMEKGKVVKSVELDAPNYHYEECSCYPDAGEITCVCRDNWHGSNRPWVSFNQNLEYQI
GYIC
>Q4U359|A/chicken/Kamphaengphet-2-05/2004
ISGPDNGAVAVLKYNGIITDTIKSWRNNILRTQESECACVNGSCFTVMTDGPSNGQASHK
IFKMEKGKVVKSVELDAPNYHYEECSCYPDAGEITCVCRDNWHGSNRPWVSFNQNLEYQI
GYICSGV
>Q4U360|A/chicken/Phetchabun-2-02/2004
ISGPDNGAVAVLKYNGIITDTIKSWRNNILRTQESECACVNGSCFTVMTDGPSNGQASHK
IFKMEKGKVVKSVELDAPNYHYEECSCYPDAGEITCVCRDNWHGSNRPWVSFNQNLEYQI
GYICSGVFGDNPRPNDG
>Q4U365|A/chicken/Sukhothai-2-02/2004
ISGPDSGAVAVLKYNGIITDTIKSWRNNILRTQESECACVNGSCFTVMTDGPSNGQASHK
IFKMEKGKVVKSVELDAPNYHYEECSCYPDAGEITCVCRDNWHGSNRPWVSFNQNLEYQI
GYICSGVFGDNPRPNDG
>Q4U370|A/duck/Nakornsawan-2-01/2004
ISGPDSGAVAVLKYNGIITDTIKSWRNNILRTQESECACVNGSCFTVMTDGPSNGQASHK
IFKMEKGKVVKSVELDAPNYHYEECSCYPDAGEITCVCRDNWHGSNRPWVSFNQNLEYQI
GYICS
>Q4U379|A/duck/Phitsanulok-2-02/2004
ISGPDSGAVAVLKYNGMITDTIKSWRNNILRTQESECACVNGSCFTVMTDGPSNGQASHK
IFKMEKGKVVKSVELDAPNYHYEECSCYPDAGEITCVCRDNWHGSNRPWVSFNQNLEYQI
GYICSGVFGDNPRP
>Q8UY50|A/Goose/Hong Kong/385.3/2000
MNPNQKIITIGSICMVIGTVSLMLQIGNIISIWVSHSIQTGNQHQAEPCNQSIITYENNT
WVNQTYVNISNTNFLTEKAMASVTLAGNSSLCPISGWAVYSKDNGIRIGSKGDVFVIREP
FISCSHLECRTFFLTQGALLNDKHSNGTVKDRSPYRTLMSCPVGEAPSPYNSRFESVAWS
ASACHDGTSWLTIGISGPDNGAVAVLKYNGIITDTIKSWRNNILRTQESECACVNGSCFT
VMTDGPSNGQASYKIFKIEKGKVVKSVELNAPNYHYEECSCYPDAGEITCVCRDNWHGSN
RPWVSFNQNLEYQIGYICSGVFGDNPRPNDGTGSCGPVSPNGAYGVKGFSFKYGNGVWIG
RTKSTNSRSGFEMIWDPNGWTGTDSSFSVKQDIVAITDWSGYSGSFVQHPELTGLDCIKP
CFWVELIRGRPKESTIWTSGSSISFCGVNSDTVGWSWPDGAELPFTIDK
>Q6E3X0|A/duck/Zhejiang/11/2000
MNPNQKIITIGSICMVIGIVSLMLQIGNIISIWVSHSIQTGNQHQAEPISNTNFLTEKAV
ASVTLAGNSSLCPISGWAVHSKDNGIRIGSKGDVFVIREPFISCSHLECRTFFLTQGALL
NDKHSNGTVKDRSPHRTLMSCPVGEAPSPYNSRFESVAWSASACHDGTSWLTIGISGPDN
GAVAVLKYNGIITDTIKSWRNNILRTQESECACVNGSCFTVMTDGPSNGQASYKIFKMEK
GKVVKSVELDAPNYHYEECSCYPDAGEITCVCRDNWHGSNRPWVSFNQNLEYQIGYICSG
VFGDNPRPNDGTGSCGPVSPNGAYGVKGFSFKYGNGVWIGRTKSTNSRSGFEMIWDPNGW
TGTDSSFSVKQDIVAITDWSGYSGSFVQHPELTGLDCIRPCFWVELIRGRPKESTIWTSG
SSISFCGVNSDTVGWSWPDGAELPFTIDK
>Q6E3X3|A/duck/Shanghai/35/2002
MNPNQKIITIGSICMVIGIVSLMLQIGNIISIWVSHSIQTENQHQAEPISNTNFLTEKAV
ASVTLAGNSSLCPISGWAVHSKDNGIRIGSKGDVFVIREPFISCSHLECRTFFLTQGALL
NDKHSNGTVKDRSPHRTLMSCPVGEAPSPYNSRFESVAWSASACHDGTSWLTIGISGPDN
GAVAVLKYNGIITDTIKSWRNNILRTQESECACVNGSCFTVMTDGPSNGQASYKIFKMEK
GKVVKSVELDAPNYHYEECSCYPDAGEITCVCRDNWHGSNRPWVSFNQNLEYQIGYICSG
VFGDNPRPNDGTGSCGPMSPNGAYGVKGFSFKYGNGVWIGRTKSTNSRSGFEMIWDPNGW
TGTDSSFSVKQDIVAITDWSGYSGSFVQHPELTGLDCIRPCFWVELIRGRPKESTIWTSG
SSISFCGVNSDTVGWSWPDGAELPFTIDK
>Q6E3Y0|A/duck/Guangxi/07/1999
MNPNQKIITIGSICMVIGMVSLVLQIGNMISIWASHSIQTRNQHQAEPCNQSIITYENNT
WVNQTYVNISNTNFLTEKAVASITLSGNSSLCPISGWAVYSKDNGIRIGSKGDVFVIREP
FISCSQLECRTFFLTQGALLNDKHSNGTVKDRSPYRTLMSCPVGEAPSPYNSRFESVAWS
ASACHDGTSWLTIGISGPDNGAVAVLKYNGIITDTIKSWRNSILRTQESECACVNGSCFT
VMTDGPSNGQASYKIFKIEKGKVVKSVELNAPNYHYEECSCYPDAGEITCVCRDNWHGSN
RPWVSFDQNLEYQIGYICSGVFGDNPRPNDGTGSCGPVLPNGAYGVKGFSFKYGNGVWIG
RTKSTNSRSGFEMIWDPNGWTGTDSNFSLKQDIVAITDWSGYSGSFVQHPELTGLDCIRP
CFWVELIRGRPKESTIWTSGSSISFCGVNSDTVGWSWPDGAELPFTIDK
>Q6E3Y4|A/duck/Guangdong/07/2000
MNPNQKIITIGSICMVIGIVSLMLQIGNIISIWVSHSIQTGNQHQAEPCNQSIITYENNT
WVNQTYVNIGNTNFLTEKAVASVTLAGNSSLCPISGWAVYSKDNGIRIGSKGDVFVIREP
FISCSHLECRTFFLTQGALLNDKHSNGTVKDRSPYRTLMSCPVGEAPSPYNSRFESVAWS
ASACHDGTSWLTIGISGPDNGAVAVLKYNGIITDTIKSWRNNILRTQESECACVNGSCFT
VMTDGPSNGQASYKIFKIEKGKVVKSVELNAPNYHYEECSCYPDAGEITCVCRDNWHGSN
RPWVSFNQNLEYKIGYICSGVFGDNPRPNDGTGSCGPVSPNGAYGVKGFSFKYGNGVWIG
RTKSTNSRSGFEMIWDPNGWTGTDSSFSVKQDIVAITDWSGYSGSFVQHPELTGLDCIRP
CFWVELIRGRPKESTIWTSGSSISFCGVNSDTVGWSWPDGAELPFTIDK
>Q4FB49|A/Duck/Fujian/1734/2005
MNPNQKIITIGSICMVIGIVSLMLQIGNMISIWVSHSIQTGNQHQDEPIRNTNFLTENAV
ASVTLAGNSSLCPIRGWAVHSKDNSIRIGSKGDVFVIREPFISCSHLECRTFFLTQGALL
NDKHSNGTVKDRSSHRTLMSCPMGEAPSPYNSRFESVAWSASACHDGTSWLTIGISGPDN
GAVAVLKYNGIITDTIKSWRNNILRTQESECACVNGSCFTVMTDGPSNGQASYKIFKMEK
GKVVKSVELNAPNYHYEECSCYPDAGEITCVCRDNWHGSNRPWVSFNQNLEYQIGYICSG
VFGDNPRPNDGTGSCGPVSPNGAYGIKGFSFKYGNGVWIGRTKSTNSRSGFEMIWDPNGW
TGTDSNFSVKQDIVAITDWSGYSGSFVQHPELTGLDCIRPCFWVELIRGRPKESTIWTSG
SSISFCGVNSDTVSWSWPDGAELPFTIDK
>Q5QCY3|A/chicken/Viet Nam/DT-171/2004
TIGSICMVTGIVSLMLQVGNMISIWVSHSIHTGNQHQAEPISNTNFLTEKAVASVKLAGN
SSLCPINGWAVYSKDNSIRIGSKGDVFVIREPFISCSHLECRTFFLTQGALLNDKHSNGT
VKDRSPHRTLMSCPVGEAPSPYNSRFESVAWSASACHDGTSWLTIGISGPDNGAVAVLKY
NGIITDTIKSWRNNILRTQESECACVNGSCFTVMTDGPSNGQASHKIFKMEKGKVVKSVE
LDAPNYHYEECSCYPDAGEITCVCRDNWHGSNRPWVSFNQNLEYQIGYICSGVFGDNPRP
NDGTGSCGPVSSNGAYGVKGFSFKYGNGVWIGRTKSTNSRSGFEMIWDPNGWTETDSSFS
VKQDIVAITDWSGYSGSFVQHPELTGLDCIRPCFWVELIRGRPKESTIWTSGSSISFCGV
NSDTVGWSWPDGAELPFT
>Q807U4|A/Pheasant/HongKong/FY155/01
MNPNQKIITIGSICMVIGIVSLMLQIGNIISIWISHSIQTGNQHQAEPCNQSIITYENNT
WVNQTYVNISNTNLLTEKAVASVTLAGNSSLCPISGWAVYSKDNGIRIGSKGDVFVIREP
FISCSHLECRTFFLTQGALLNDKHSNGTVKDRSPYRTLMSCPVGEAPSPYNSRFESVAWS
ASACHDGTSWLTIGISGPDNGAVAVLKYNGIITDTIKSWRNNILRTQESECACVNGSCFT
VMTDGPSNGQASYKIFKIEKGKVVKSVELNAPNYHYEECSCYPDAGEITCVCRDNWHGSN
RPWVSFNQNLEYQIGYICSGVFGDNPRPNDGTGSCGPVSPNGAYGIKGFSFKYGNGVWIG
RTKSTNSRSGFEMIWDPNGWTGTDSNFSVKQDIVAITDWSGYSGSFVQHPELTGVDCIRP
CFWVELIRGRPKESTIWTSGSSISFCGVNSDTVGWSWPDGAELPFTIDK
>Q29SK5|A/chicken/Henan/16/2004
MNPNQKIITIGSICMVIGIVSLMLQIGNMISIWVSHSIQTGNQHQAEPISNTNFLTEKAV
ASVTLAGNSSLCPISGWAVHSKDNSIRIGSKGDVFVIREPFISCSHLECRTFFLTQGALL
NDKHSNGTVKDRSPHRTLMSCPVGEAPSPYNSRFESVAWSASACHDGTSWLTIGISGPDN
GAVAVLKYNGIITDTIKSWRNNILRTQESECACVNGSCFTVMTDGPSNGQASYKIFKMEK
GKVVKSVELEAPNYHYEECSCYPDAGEITCVCRDNWHGSNRPWVSFNQNLEYQIGYICSG
VFGDNPRPNDGTGSCGPVSPNGAYGVKGFSFKYGNGVWIGRTKSTNSRSGFEMIWDPNGW
TGTDSSFSVKQDIVAITDWSGYSGSFVQHPELTGLDCIRPCFWVELIRGRPKESTIWTSG
SSISFCGVNSDTVGWSWPDGAELPFTIDK
>Q0GK40|A/duck/Tuva/01/2006
MNPNQKIITIGSICMVIGIVSLMLQIGNMISIWVSHSIQTGNQRQAESISNTKFLTEKAV
ASVTLAGNSSLCPISGWAVYSKDNSIRIGSRGDVFVIREPFISCSHLECRTFFLTQGALL
NDKHSNGTVKDRSPYRTLMSSPVGEAPSPYNSRFESVAWSASACHDGTSWLTIGISGPDN
GAVAVLKYNGIITDTIKSWRNNILRTQESECACVNGSCFTVMTDGPSNGQASYKIFKMEK
GKVVKSVELDAPNYHYEECSCYPDAGEITCVCRDNWHGSNRPWVSFNQNLEYQIGYICSG
VFGDNPRPNDGTGSCGPVSLNGAYGVKGFSFKYGNGVWIGRTKSTNSRSGFEMIWDPNGW
TGTDSSFSVKQDIVAITDWSGYSGSFVQHPELTGLDCIRPCFWVELIRGRPKESTIWTSG
SSISFCGVNSDTVSWSWPDGAELPFTIDK
>Q66QC4|A/chicken/Viet Nam/HauGiang-178/2004
ASACHDGTSWLTIGISGPDNGAVAVLKYNGIITDTIKSWRNNILRTQESECACVNGSCFT
VMTDGPSNGQASHKIFKMEKGKVVKSVELDAPNYHYEECSCYPDAGEITCVCRDNWHGSN
RPWVSFNQNLEYQIGYICSGVFGDNPRPNDGTGSCGPVSSNGAYGVKGFSFKYGNGVWIG
RTKSTNSRSGFEMIWDP
>Q6Q792|A/Thailand/2(SP-33)/2004
REQKQEFKMNPNKKIITIGSICMVTGMVSLMLQIGNLISIWVSHSIHTGNQHKAEPISNT
NFLTEKAVASVKLAGNSSLCPINGWAVHSKDNSIRIGSKGDVFVIREPFISCSHLECRTF
FLTQGALLNDKHSNGTVKDRSPHRTLMSCPVGEAPSPYNSRFESVAWSASACHDGTSWLT
IGISGPDNGAVAVLKYNGIITDTIKSWRNNILRTQESECACVNGSCFTVMTDGPSNGQAS
HKIFKMEKGKVVKSVELDAPNYHYEECSCYPDAGEITCVCRDNWHGSNRPWVSFNQNLEY
QIGYICSGVFGDNPRPNDGTGSCGPVSSNGAYGVKGFSFKYGNGVWIGRTKSTNSRSGFE
MIWDPNGWTETDSSFSVKQDIVAITDWSGYSGSFVQHPELTGLDCIRPCFWVELIRGRPK
ESTIWASGSSISFCGVNSDTVGWSWPDGAELPFTIDK
>Q5DLA1|A/chicken/Korea/ES/03
MNPNQKIITIGSICMVIGIVSLMLQVGNMISIWVSHSIQTGNQRKAEPISNTKFLTEKAV
TSVTLAGNSSLCPISGWAVHSKDNSIRIGSKGDVFVIREPFISCSHLECRTFFLTQGALL
NDKHSNGTVKDRSPHRTLMSCPVGEAPSPYNSRFESVAWSASACHDGTSWLTIGISGPDN
GAVAVLKYNGIITDTIKSWRNNILRTQESECACVNGSCFTVMTDGPSNGQASYKIFKMEK
GKVVKSVELDAPNYHYEECSCYPDAGEITCVCRDNWHGSNRPWVSFNQNLEYQIGYICSG
VFGDNPRPNDGTGSCGPVSPNGAYGVKGFSFKYGNGVWIGRTKSTNSRSGFEMIWDPNGW
TGTDSSFSAKQDIVAITDWSGYSGSFVQHPELTGLDCIRPCFWVELIRGRPKESTIWTSG
SSISFCGVNSDTVGWSWPDGAELPFTIDK
>Q4FB56|A/Bar-headed Goose/Qinghai/65/2005
MNPNQKIITIGSICMVIGIVSLMLQIGNMISIWVSHSIQTGNQRQAEPISNTKFLTEKAV
ASVTLAGNSSLCPISGWAVYSKDNSIRIGSRGDVFVIREPFISCSHLECRTFFLTQGALL
NDKHSNGTVKDRSPHRTLMSCPVGEAPSPYNSRFESVAWSASACHDGTSWLTIGISGPDN
GAVAVLKYNGIITDTIKSWRNNILRTQESECACVNGSCFTVMTDGPSNGQASYKIFKMEK
GKVVKSVELDAPNYHYEECSCYPDAGEITCVCRDNWHGSNRPWVSFNQNLEYQIGYICSG
VFGDNPRPNDGTGSCGPVSPNGAYGVKGFSFKYGNGVWIGRTKSINSRSGFEMIWDPNGW
TGTDSSFSVKQDIVAITDWSGYSGSFVQHPELTGLDCIRPCFWVELIRGRPKESTIWTSG
SSISFCGVNSDTVSWSWPDGAELPFTIDK
>Q4FB58|A/Bar-headed Goose/Qinghai/62/2005
MNPNQKIITIGSICMVIGIVSLMLQIGNMISIWVSHSIQTGNQRQAEPISNTKFLTEKAV
ASVTLAGNSSLCPISGWAVYSKDNSIRIGSRGDVFVIREPFISCSHLECRTFFLTQGALL
NDKHSNGTVKDRSPHRTLMSCPVGEAPSPYNSRFESVAWSASACHDGTSWLTIGISGPDN
GAVAVLKYNGIITDTIKSWRNNILRTQESECACVNGSCFTVMTDGPSNGQASYKIFKMEK
GKVVKSVELDAPNYHYEECSCYPDAGEITCVCRDNWHGSNRPWVSFNQNLEYQIGYICSG
VFGDNPRPNDGTGSCGPVSPNGAYGVKGFSFRYGNGVWIGRTKSTNSRSGFEMIWDPNGW
TGTDSSFSVKQDIVAITDWSGYSGSFVQHPELTGLDCIRPCFWVELIRGRPKESTIWTSG
SSISFCGVNSDTVSWSWPDGAELPFTIDK
>Q4FB65|A/Bar-headed Goose/Qinghai/68/2005
MNPNQKIITIGSICMVIGIVSLMLQIGNMISIWVSHSIQTGNQRQAEPISNTKFLTEKAV
ASVTLAGNSSLCPISGWAVYSKDNSIRIGSRGDVFVIREPFISCSHLECRTFFLTQGALL
NDKHSNGTVKDRSPHRTLMSCPVGEAPSPYNSRFESVAWSASACHDGTSWLTIGISGPDN
GAVAVLKYNGIITDTIKSWRNNILRTQESECACVNGSCFTVMTDGPSNGQASYKIFKMEK
GKVVKSVELDAPNYHYEECSCYPDAGEITCVCRDNWHGSNRPWVSFNQNLEYQIGYICSG
VFGDNPRPNDGTGSCGPVSPNGAYGVKGFSFKYGNGVWIGRTKSTNSRSGFEMIWDPNGW
TGTDSSFSVKQDIVAITDWSGYSGSFVQHPELTGLDCIRPCFWVELIRGRPKESTIWTSG
SSISFCGVNSDTVSWSWPDGAELPFTIDK
>Q5G1J4|A/tiger/Thailand/CU-T7/2004
QKQEFKMNPNKKIITIGSICMVTGMVSLMLQIGNLISIWVSHSIHTGNQHKAEPISNTNL
LTEKTVASVKLAGNSSLCPINGWAVYSKDNSIRIGSKGDVFVIREPFISCSHLECRTFFL
TQGALLNDKHSNGTVKDRSPHRTLMSCPVGEAPSPYNSRFESVAWSASACHDGTSWLTIG
ISGPDNGAVAVLKYNGIITDTIKSWRNNILRTQESECACVNGSCFTVMTDGPSNGQASHK
IFKMEKGKVVKSVELDAPNYHYEECSCYPDAGEITCVCRDNWHGSNRPWVSFNQNLEYQI
GYICSGVFGDNPRPNDGAGSCGPVSSNGAYGVKGFSFKYGNGVWIGRTKSTNSRSGFEMI
WDPNGWTETDSSFSVKQDIVAITDWSGYSGSFVQHPELTGLDCIRPCFWVELIRGRPKES
TIWTSGSSISFCGVNSDTVGWSWPDGAELPFTID
>Q3LRM7|A/chicken/Thailand/Kamphaengphet-3-02/2005
CHDGTSWLTIGISGPDNGAVAVLKYNGIITDTIKSWRNNILRTQESECACVNGSCFTVMT
DGPSDGQASHKIFKMEKGKVVKSVELDAPNYHYEECSCYPDAGEITCVCRDNWHGSNRPW
VSFNQNLEYQIGYICSGVFGDNPRPNDGA
>Q1KJ81|A/Vietnam/CL20/2004
MNPNQKIITIGSICMVTGIVSLMLQVGNMISIWVSHSIHTGNQHQAEPISNTNFLTEKAV
ASVKLAGNSSLCPINGWAVYSKDNSIRIGSKGDVFVIREPFISCSHLECRTFFLTQGALL
NDKHSNGTVKDRSPHRTLMSCPVGEAPSPYNSRFESVAWSASACHDGTSWLTIGISGPDN
GAVAVLKYNGIITDTIKSWRNNILRTQESECACVNGSCFTVMTDGPSNGQASHKIFKMEK
GKVVKSVELDAPNYHYEECSCYPDAGEITCVCRDNWHGSNRPWVSFNQNLEYQIGYICSG
VFGDNPRPNDGTGSCGPVSSNGAYGVKGFSFKYGNGVWIGRTKSTNSRSGFEMIWDPNGW
TETDSSFSVKQDIVAITDWSGYSGSFVQHPELTGLDCIRPCFWVELIRGRPKESTIWTSG
SSISFCGVNSDTVGWSWPDGAELPFTIDK
>Q1KJ89|A/chicken/Vietnam/134/2004
MNPNQKIITIGSICMVTGIVSLMLQVGNMISIWVSHSIHTGNQHQAEPISNTNFLTEKAV
ASVKLAGNSSLCPIKGWAVYSKDNSIRIGSKGDVFVIREPFISCSHLECRTFFLTQGALL
NDKHSNGTVKDRSPHRTLMSCPVGEAPSPYNSRFESVAWSASACHDGTSWLTIGISGPDN
GAVAVLKYNGIITDTIKSWRNNILRTQESECACVNGSCFTVMTDGPSNGQASHKIFKMEK
GKVVKSVELDAPNYHYEECSCYPDAGEITCVCRDNWHGSNRPWVSFNQNLEYQIGYICSG
VFGDNPRPNDGTGSCGPVSSNGAYGVKGFSFKYGNGVWIGRTKSTNSRSGFEMIWDPNGW
TETDSSFSVKQDIVAITDWSGYSGSFVQHPELTGLDCIRPCFWVELIRGRPKESTIWTSG
SSISFCGVNSDTVGWSWPDGAELPFTIDK
>Q1KJ93|A/chicken/Vietnam/53/2004
MNPNQKIITIGSICMVTGIVSLMLQVGNMISIWVSHSIHTGNQHQAEPISNTNFLTEKAV
ASVKLAGNSSLCPINGWAVYSKDNSIRIGSKGDVFVIREPFISCSHLECRTFFLTQGALL
NDKHSNGTVKDRSPHRTLMSCPVGEAPSPYNSRFESVAWSASACHDGTSWLTIGISGPDN
GAVAVLKYNGIITDTIKSWRNNILRTQESECACVNGSCFTVMTDGPSNGQASHKIFKMEK
GKVVKSVELDAPNYHYEECSCYPDAGEITCVCRDNWHGSNRPWVSFNQNLEYQIGYICSG
VFGDNPRPNDGTGSCGPVSSNGAYGVKGFSFKYGNGVWIGRTKSTNSRSGFEMIWDPNGW
TETDSSFSVKQDIVAITDWSGYSGSFVQHPELTGLDCIRPCFWVELIRGRPKESTIWTSG
SSISFCGVNSDTVGWSWPDGAELPFTIDK
>Q1KJ97|A/chicken/Vietnam/260/2004
MNPNQKIITIGSICMVTGIVSLMLQVGNMISIWVSHSIHTGNQHQAEPISNTNFLNEKAV
ASVKLAGNSSLCPINGWAVYSKDNSIRIGSKGDVFVIREPFISCSHLECRTFFLTQGALL
NDKHSNGTVKDRSPHRTLMSCPVGEAPSPYNSRFESVAWSASACHDGTSWLTIGISGPDN
GAVAVLKYNGIITDTIKSWRNNILRTQESECACVNGSCFTVMTDGPSNGQASHKIFKMEK
GKVVKSVELNAPNYHYEECSCYPDAGEITCVCRDNWHGSNRPWVSFNQNLEYQIGYICSG
VFGDNPRPNDGTGSCGPVSSNGAYGVKGFSFKYGNGVWIGRTKSTNSRSGFEMIWDPNG
>Q1KJA3|A/chicken/Vietnam/133/2004
MNPNQKIITIGSICMVTGIVSLMLQVGNMISIWVSHSIHTGNQHQAEPISNTNFLTEKAV
ASVKLAGNSSLCPINGWAVYSKDNSIRIGSKGDVFVIREPFISCSHLECRTFFLTQGALL
NDKHSNGTVKDRSPHRTLMSCPVGEAPSPYNSRFESVAWSASACHDGTSWLTIGISGPDN
GAVAVLKYNGIITDTIKSWRNNILRTQESECACVNGSCFTVMTDGPSNGQASHKIFKMEK
GKVVKSVELDAPNYHYEECSCYPDAGEITCVCRDNWHGSNRPWVSFNQNLEYQIGYICSG
VFGDNPRPNDGTGSCGPVSSNGAYGVKGFSFKYGNGVWIGRTKSTNSRSGFEMIWDPNGW
TETDSSFSVKQDIVAITDWSGYSGSFVQHPELTGLDCIKPCFWVELIRGRPKESTIWTSG
SSISFCGVNSDTVDWSWPDGAELPFT
>Q1KJA8|A/chicken/Vietnam/135/2004
MNPNQKIITIGSICMVTGIVSLMLQVGNMISIWVSHSIHTGNQHQAEPISNTNFLTEKAV
ASVKLAGNSSLCPINGWAVYSKDNSIRIGSKGDVFVIREPFISCSHLECRTFFLTQGALL
NDKHSNGTVKDRSPHRTLMSCPVGEAPSPYNSRFESVAWSASACHDGTSWLTIGISGPDN
GAVAVLKYNGIITDTIKSWRNNILRTQESECACVNGSCFTVMTDGPSNGQASHKIFKMEK
GKVIKSVELDAPNYHYEECSCYPDAGEITCVCRDNWHGSNRPWVSFNQNLEYQIGYICSG
VFGDNPRPNDGTGSCGPVSSNGAYGVKGFSFKYGNGVWVGRTKSTNSRSGFEMIWDPNGW
TETDSSFSVKQDIVAITDWSGYSGSFVQHPELTGLDCIRPCFWVELIRGRPKESTIWTSG
SSISFCGVNSDTVGWSWPDGAELPFIIDK
>Q1KJC6|A/mallard/Vietnam/352/2005
MNPNQKIITIGSICMVTGIVSLMLQIGNMISIWVSHSIHTGNQHQSEPISNTNFLTEKAV
ASVKLAGNSSLCPINGWAVYSKDNSIRIGSKGDVFVIREPFISCSHLECRTFFLTQGALL
NDKHSNGTVKDRSPHRTLMSCPVGEAPSPYNSRFESVAWSASACHDGTSWLTIGISGPDN
GAVAVVKYNGIITDTIKSWRNNILRTQESECACVNGSCFTVMTDGPSNGQASHKIFKMEK
GKVVKSVELDTPNYHYEECSCYPDAGEITCVCRDNWHGSNRPWVSFNQNLEYQIGYICSG
VFGDNPRPNDGTGSCGPVSSNGAYGVKGFSFKYGNGVWIGRTKSTNSRSGFEMIWDPNGW
TETDSSFSVKQDIVAITDWSGYSGSFVQHPELTGLDCIRPCFWVELIRGRPKESTIWTSG
SSISFCGVNSDTVGWSWPDGAELPFTIDK
>Q1KJC8|A/mallard/Vietnam/347/2005
MNPNQKIITIGSICMVTGIVSLMLQIGNMISIWVSHSIHTGNQHQSEPISNTNFLTEKAV
ASVKLAGNSSLCPINGWAVYSKDNSIRIGSKGDVFVIREPFISCSHLECRTFFLTQGALL
NDKHSNGTVKDRSPHRTLMSCPVGEAPSPYNSRFESVAWSASACHDGTSWLTIGISGPDN
GAVAVVKYNGIITDTIKSWRNNILRTQESECACVNGSCFTVMTDGPSNGQASHKIFKMEK
GKVVKSVELDAPNYHYEECSCYPDAGEITCVCRDNWHGSNRPWVSFNQNLEYQIGYICSG
VFGDNPRPNDGTGSCGPVSSNGAYGVKGFSFKYGNGVWIGRTKSTNSRSGFEMIWDPNGW
TETDSSFSVKQDIVAITDWSGYSGSFVQHPELTGLDCIRPCFWVELIRGRPKESTIWTSG
SSISFCGVNSDTVGWSWPDGAELPFTIDK
>Q1KJE1|A/chicken/Kupang-1-NTT/BPPV6/2004
MNPNQKIITIGSICMAIGIVSLMLQIGNMISIWVSHSIQTGNQHQAESTSNTNPLTEKAV
ASVTLAGNSSLCPIRGWAIHSKDNSIRIGSKGDVFVIREPFISCSHLECRTFFLTQGALL
NDKHSNGTVKDRSPHRTLMSCPVGEAPSPYNSRFESVAWSASACHDGTSWLTIGISGPDN
GAVAVLKYNGIITDTIKSWRNNILRTQESECACVNGSCFTVMTDGPSNGQASYKIFKMEK
GKVVKSVELDAPNYHYEECSCYPDAGEITCVCRDNWHGSNRPWVSFNQNLEYQIGYICSG
VFGDNPRPNDGTGSCGPMSPNGAYGVKGFAFKYGNGVWIGRTKSTNSRSGFEMIWDPNGW
TGPDSSFSVKQDIVAITDWSGYSGSFVQHPELTGLDCIRPCFWVELIRGRPKESTIWTSG
SSISFCGVNSDTVSWSWPDGAELPFTIDK
>Q1KJF9|A/chicken/Ngawi/BPPV4/2004
MNPNQKIITIGSICMVIGIVSLMLQIGNMISIWVSHSIQTGNQHQAESISNTNPPTEKAV
ASVTLAGNSSLCPIRGWAVHSKDNSIRIGSKGDVFVIREPFISCSHLECRTFFLTQGALL
NDKHSNGTVKDRSPHRTLMSCPVGEAPSPYNSRFESVAWSASACHDGTSWLTIGISGPDN
GAVAVLKYNGIITDTIKSWRNNILRTQESECACVNGSCFTVMTDGPSNGQASYKIFKMER
GKVVKSVELDAPNYHYEECSCYPDAGEITCVCRDNWHGSNRPWVSFNQNLEYQIGYICSG
VFGDNPRPNDGTGSCGPMSPNGAYGVKGFSFKYGNGVWIGRTKSTNSRSGFEMIWDPNG
>Q4H2D1|A/duck/Yokohama/aq10/2003
MNPNQKITTIGSICMVIGIVSLMLQIGNIISIWVSHSIQTGNQHQAEPCNQSIITYENNT
WVNQTYVNISNTNFLTEKAVNLVTLAGNSSLCPISGWAVYSKDNGIRIGSKGDVFVIREP
FISCSHLECRTFFLTQGALLNDKHSNGTVKDRSPHRTLMSCPVGEAPSPYNSRFESVAWS
ASACHDGTSWLTIGISGPDNGAVAVLKYDGIITDTIKSWRNNILRTQESECACVNGSCFT
VMTDGPSNGQASYKIFRIEKGKVVKSAELNAPNYHYEECSCYPDAGEITCVCRDNWHGSN
RPWVSFNQNLEYRIGYICSGVFGDNPRPNDGTGSCGPVSPKGAYGIKGFSFRYGNGVWIG
RTKSTNSRSGFEMIWDPNGWTGTDSNFSVKQDIVAITDWSGYSGSFVQHPELTGLDCIRP
CFWVELIRGRPKESTIWTSGSSISFCGVNSDTVGWSWPDGAELPFTIDK
>Q4H2E0|A/Hong Kong/213/03
MNPNQKITTIGSICMVIGIVSLMLQIGNIISIWVSHSIQTGNQHQAEPCNQSIITYENNT
WVNQTYVNISNTNFLTEKAVASVTLAGNSSLCPISGWAVYSKDNGIRIGSKGDVFVIREP
FISCSHLECRTFFLTQGALLNDKHSNGTVKDRSPHRTLMSCPVGEAPSPYNSRFESVAWS
ASACHDGTSWLTIGISGPDNGAVAVLKYNGIITDTIKSWRNNIMRTQESECACVNGSCFT
VMTDGPSNGQASYKIFRIEKGKVVKSAELNAPNYHYEECSCYPDAGEITCVCRDNWHGSN
RPWVSFNQNLEYRIGYICSGVFGDNPRPNDGTGSCGPVSPKGAYGIKGFSFKYGNGVWIG
RTKSTNSRSGFEMIWDPNGWTGTDSNFSVKQDIVAITDWSGYSGSFVQHPELTGLDCIRP
CFWVELIRGRPKESTIWTSGSSISFCGVNSDTVGWSWPDGAELPFTIDK
>Q8QPK3|A/Goose/Hong Kong/ww491/2000
MNPNQKIITIGSICMVIGIVSLMLQIGNIISIWVSHSIQTGNQHQAEPCNQSIITYENNT
WVNQTYVNISNTNFLTEKAVASVTLAGNSSLCPISGWAVYSKDNGIRIGSKGDVFVIREP
FISCSHLECRTFFLTQGALLNDKHSNGTVKDRSPYRTLMSCPVGEAPSPYNSRFESVAWS
ASACHDGTSWLTIGISGPDSGAVAVLKYNGIITDTIKSWRNNILRTQESECACVNGSCFT
VMTDGPSNGQASYKIFKIEKGKVVKSVELNAPNYHYEECSCYPDAGEITCVCRDNWHGSN
RPWVSFNQNLEYKIGYICSGVFGDNPRPNDGTGSCGPVSPNGAYGVKGFSFKYGNGVWIG
RTKSTNSRSGFEMIWDPNGWTGTDSSFSVKQDIVAITDWSGYSGSFVQHPELTGLDCIRP
CFWVELIRGQPKESTIWTSGSSISFCGVNSDTVGWSWPDGAELPFTIDK
>Q8QPK7|A/Duck/Hong Kong/ww381/2000
MNPNQKIITIGSICMVIGIVSLMLQIGNIISIWVSHSIQTGNQHQAEPCNQSIITYENNT
WVNQTYVNISNTNFLTEKAVASVTLAGNSSLCPISGWAVYSKDNGIRIGSKGDVFVIREP
FISCSHLECRTFFLTQGALLNDKHSNGTVKDRSPYRTLMSCPVGEAPSPYNSRFESVAWS
ASACHDGTSWLTIGISGPDSGAVAVLKYNGIITDTIKSWRNNILRTQESECACVNGSCFT
VMTDGPSNGQASYKIFKIEKGKVVKSVELNAPNYHYEECSCYPDAGEITCVCRDNWHGSN
RPWVSFNQNLEYKIGYICSGVFGDNPRPNDGTGSCGPVSPNGAYGVKGFSFKYGNGVWIG
RTKSTNSRSGFEMIWDPNGWTGTDSSFSVKQDIVAITDWSGYSGSFVQHPELTGLDCIRP
CFWVELIRGQPKESTIWTSGSSISFCGVNSDTVGWSWPDGAELPFTIDK
>Q8QPK8|A/Goose/Hong Kong/ww28/2000
MNPNQKIITIGSICMVIGIVSLMLQIGNIISIWVSHSIQTGNQHQAEPCNQSIITYENNT
WGNQTYVNISNTNLLTEKAVASVTLAGNPSLCPISGWAVYSKDNSIRIGSKGDVFVIREP
FISCSHLECRTFFLTQGALLNDKHSNGTVKDRSPYRTLMSCPVGEAPSPYNSRFESVAWS
ASACHDGTSWLTIGISGPDNGAVAVLKYNGIITDTIKSWRNNILRTQESECACVNGSCFT
VMTDGPSNGQASYKIFKIEKGKVVKSVELNAPNYHYEECSCYPDAGEITCVCRDNWHGSN
RPWVSFNQNLEYQIGYICSGVFGDNPRPNDGTGSCGPVSPNGAYGVKGFSFKYGNGVWIG
RTKSTNSRSGFEMIWDPNGWTGTDSSFSVKQDIVAITDWSGYSGSFVQHPELTGLDCIRP
CFWVELIRGRPKESTIWTSGSSISFCGVNSDTVGWSWPDGAELPFTIDK
>Q0QIM8|A/duck/Vietnam/1/2005
MNPNQKIITIGSICMVVGIISLMLQIGNIISVWVSHIIQTWHPNQPEPCNQSINFYTEQA
AASVTLAGNSSLCPISGWAIYSKDNSIRIGSKGDVFVIREPFISCSHLECRTFFLTQGAL
LNDKHSNGTVKDRSPYRTLMSCPVGEAPSPYNSRFESVAWSASACHDGISWLTIGISGPD
NGAVAVLKYNGIITDTIKSWRNNILRTQESECACVNGACVTVMTDGPSNEQASYKIFKIE
KGRVVKSVELNAPNYHYEECSCYPDAGEITCVCRDNWHGSNRPWVSFNQNLEYQIGYICS
GVFGDSPRPNDGTGSCGPVSLNGAYGVKGFSFKYGNGVWIGRTKSTSSRSGFEMIWDPNG
WTETDSSFSLKQDIIAITDWSGYSGSFIQHPEMTGLNCMRPCFWVELIRGRPKEKTIWTS
GSSISFCGVNSDTVGWSWPDGAELPFTIDK
>Q809T1|A/Duck/Hong Kong/646.3/01 
MNPNQKIITIGSICMVIGIVSLMLQIGNIISIWVSHSIQTGNQHQVEPCNQSIITYENNT
WVNQTYVNINNTNFLTEKAVASVTLAGNSSLCPISGWAVYSKDNGIRIGSKGDVFVIREP
FISCSHLECRTFFLTQGALLNDKHSNGTVKDRSPYRTLMSCPVGEAPSPYNSRFESVAWS
ASACHDGTSWLTIGISGPDNGAVAVLKYNGIITDTIKSWRNNILRTQESECACVNGSCFT
VMTDGPSNGQASYKIFKIEKGKVVKSVELNAPNYHYEECSCYPDAGEITCVCRDNWHGSN
RPWVSFNQNLEYQIGYICSGVFGDNPRPNDGTGSCGPVSPNGAYGIKGFSFKYGNGVWIG
RTKSTN
>Q809U0|A/Chicken/Hong Kong/867.1/01 
MNPNQKIITIGSICMVIGIVSLMLQIGNIISIWVSHSIQTGNQHQAEPIGNTNFLTEKAV
ASVTLAGNSSLCPISGWAVHSKDNGIRIGSKGDVFVIREPFISCSHLECRTFFLTQGALL
NDKHSNGTVKDRSPHRTLMSCPVGEAPSPYNSRFESVAWSASACHDGTSWLTIGISGPDN
GAVAVLKYNGIITDTIKSWRNNILRTQESECACVNGSCFTVMTDGPSNGQASYKIFKMEK
GKVVKSVELDAPNYHYEECSCYPDAGEITCVCRDNWHGSNRPWVSFNQNLEYQIGYICSG
VFGDNPRPNDGTGSCGPVSPNGAYGVKGFSFKYGNGVWIGRTKSTN
>Q809U1|A/Chicken/Hong Kong/866.3/01 
MNPNQKIITIGSICMVIGIVSLMLQIGNIISIWVSHSIQTGNQHQAEPIGNTNFLTEKAV
ASVTLAGNSSLCPISGWAVHSKDNGIRIGSKGDVFVIREPFISCSHLECITFFLTQGALL
NDKHSNGTVKDRSPHRTLMSCPVGEAPSPYNSRFESVAWSASACHDGTSWLTIGISGPDN
GAVAVLKYNGIITDTIKSWRNNILRTQESECACVNGSCFTVMTDGPSNGQASYKIFKMEK
GKVVKSVELDAPNYHYEECSCYPDAGEITCVCRDNWHGSNRPWVSFNQNLEYQIGYICSG
VFGDNPRPNDGTVSCGPVSPNGAYGVKGFSFKYGNGVWIGRTKSTNSRSG
>Q809V2|A/Chicken/Hong Kong/FY150/01 
MNPNQKIITIGSICMVIGIVSLMLQIGNIISIWVSHSIQTGNQHQAEPCNQSIITYENNT
WVNQTYVNISNTNLLTEKAVASVTLAGNSSLCPISGWAVYSKDNGIRIGSKGDVFVIREP
FISCSHLECRTFFLTQGALLNDKHSNGTVKDRSPYRTLMSCPVGEAPSPYNSRFESVAWS
ASACHDGTSWLTIGISGPDNGAVAVLKYNGIITDTIKSWRNNILRTQESECACVNGSCFT
VMTDGPSNGQASYKIFKIEKGKVVKSVELNAPNYHYEECSCYPDAGEITCVCRDNWHGSN
RPWVSFNQNLEYQIGYICSGVFGDNPRPNDGTGSCGPVSPNGAYGIKGFSFKYGNGVWIG
RTKSTNSRSGFEMIWDPNGWTGTDSNFSVKQDIVAITDWSGYSGSFVQHPELTGVDCIRP
CFWVELIRGRPKESTIWTSGSSISFCGVNSDTVGWSWPDGAELPFTIDK
>Q809V3|A/Chicken/Hong Kong/YU563/01 
QKQEIKMNPNQKIMTIGSICMVIGMISLVLQIGNMISIWASHSIQKMNQHQTEPCNQSII
TYENNTWVNQTYVNISNTNFLTEKVVASIALSGNSSLCPISGWAVYSKDNGIRIGSKGDV
FVIREPFISCSHLECRTFFLTQGSLLNDKHSNGTVKDRSPYRTLMSCPVGEAPSPYNSRF
ESVAWSASACHDGTSWLTIGISGPDNGAVAVLKYNGIITDTIKSWRNSILRTQESECACV
NGSCFTVMTDGPSNGQASYKIFKIEKGKVVKSVELNAPNYHYEECSCYPDAGEITCVCRD
NWHGSNRPWVSFDQNLEYQIGYICSGVFGDNPRPNDGTGSCDPVLPNGAYGVKGFSFKYG
DGVWIGRTKSTNSRSGFEMIWDPNGWTGTDSNFSLKQDIVAMTDWSGYSGSFVQHPDITE
LDCIRPCFSVELIRGRPKESTIWTSGSSISFCGVNSDTVGWSWPDGAELPFTIDK
>Q809V4|A/Chicken/Hong Kong/YU562/01 
QKQEIKMNPNQKIMTIGSICMVIGMISLVLQIGNMISIWASHSIQKMNQHQTEPCNQSII
TYENNTWVNQTYVNISNTNFLTEKVVASIALSGNSSLCPISGWAVYSKDNGIRIGSKGDV
FVIREPFISCSHLECRTFFLTQGSLLNDKHSNGTVKDRSPYRTLMSCPVGEAPSPYNSRF
ESVAWSASACHDGTSWLTIGISGPDNGAVAVLKYNGIITDTIKSWRNSILRTQESECACV
NGSCFTVMTDGPSNGQASYKIFKIEKGKVVKSVELNAPNYHYEECSCYPDAGEITCVCRD
NWHGSNRPWVSFDQNLEYQIGYICSGVFGDNPRPNDGTGSCDPVLPNGAYGVKGFSFKYG
DGVWIGRTKSTNSRSGFEMIWDPNGWTGTDSNFSLKQDIVAMTDWSGYSGSFVQHPEMSG
LDCIRPCLWVEPIR
>Q4F8D5|A/black-headed goose/Qinghai/2/2005
PNQKIITIGSICMVIGIVSLMLQIGNMISIWVSHSIQTGNQRQAEPISNTKFLTEKAVAS
VTLAGNSSLCPISGWAVYSKDNSIRIGSRGDVFVIREPFISCSHLECRTFFLTQGALLND
KHSNGTVKDRSPHRTLMSCPVGEAPSPYNSRFESVAWSASACHDGTSWLTIGISGPDNGA
VAVLKYNGIITDTIKSWRNNILRTQESECACVNGSCFTVMTDGPSNGQASYKIFKMEKGK
VVKSVELDAPNYHYEECSCYPDAGEITCVCRDNWHGSNRPWVSFNQNLEYQIGYICSGVF
GDNPRPNDGTGSCGPVSPNGAYGVKGFSFKYGNGVWIGRTKSTNSRSGFEMIWDPNGWTG
TDSSFSVKQDIVAITDWSGYSGSFVQHPELTGLDCIRP
>Q4FB60|A/Bar-headed Goose/Qinghai/61/2005
MNPNQKIITIGSICMVIGIVSLMLQIGNMISIWVSHSIQTGNQRQAEPISNTKFLTEKAV
ASVTLAGNSSLCPISGWAVYSKDNSIRIGSRGDVFVIREPFISCSHLECRTFFLTQGALL
NDKHSNGTVKDRSPHRTLMSCPVGEAPSPYNSRFESVAWSASACHDGTSWLTIGISGPDN
GAVAVLKYNGIITDTIKSWRNNILRTQESECACVNGSCFTVMTDGPSNGQASYKIFKMEK
GKVVKSVELDAPNYHYEECSCYPDAGEITCVCRDNWHGSNRPWVSFNQNLEYQIGYICSG
VFGDNPRPNDGTGSCGPVSPNGAYGVKGFSFKYGNGVWIGRTKSTNSRSGFEMIWDPNGW
TGTDSSFSVKQDIVAITDWSGYSGSFVQHPELTGLDCIRPCFWVELIRGRPKESTIWTSG
SSISFCGVNSDTVSWSWPDGAELPFTIDK
>Q4FB63|A/Bar-headed Goose/Qinghai/60/2005
MNPNQKIITIGSICMVIGIVSLMLQIGNMISIWVSHSIQTGNQRQAEPISNTKFLTEKAV
ASVTLAGNSSLCPISGWAVYSKDNSIRIGSRGDVFVIREPFISCSHLECRTFFLTQGALL
NDKHSNGTVKDRSPHRTLMSCPVGEAPSPYNSRFESVAWSASACHDGTSWLTIGISGPDN
GAVAVLKYNGIITDTIKSWRNNILRTQESECACVNGSCFTVMTDGPSNGQASYKIFKMEK
GKVVKSVELDAPNYHYEECSCYPDAGEITCVCRDNWHGSNRPWVSFNQNLEYQIGYICSG
VFGDNPRPNDGTGSCGPVSPNGAYGVKGFSFKYGNGVWIGRTKSTNSRSGFEMIWDPNGW
TGTDSSFSVKQDIVAITDWSGYSGSFVQHPELTGLDCIRPCFWVELIRGRPKESTIWTSG
SSISFCGVNSDTVSWSWPDGAELPFTIDK
>Q50DM9|A/tiger/Thailand/CU-T3/2004
MNPNKKIITIGSICMVTGMVSLMLQIGNLISIWVSHSIHTGNQHKAEPISNTNLLTEKTV
ASVKLAGNSSLCPINGWAVYSKDNSIRIGSKGDVFVIREPFISCSHLECRTFFLTQGALL
NDKHSNGTVKDRSPHRTLMSCPVGEAPSPYNSRFESVAWSASACHDGTSWLTIGISGPDN
GAVAVLKYNGIITDTIKSWRNNILRTQESECACVNGSCFTVMTDGPSNGQASHKIFKMEK
GKVVKSVELDAPNYHYEECSCYPDAGEITCVCRDNWHGSNRPWVSFNQNLEYQIGYICSG
VFGDNPRPNDGAGSCGPVSSNGAYGVKGFSFKYGNGVWIGRTKSTNSRSGFEMIWDPNGW
TETDSSFSVKQDIVAITDWSGYSGSFVQHPELTGLDCIRPCFWVELIRGRPKESTIWTSG
SSISFCGVNSDTVGWSWPDGAELP
>A1EEI8|A/goose/Yunnan/6368/2005
MNPNQKIITIGSICMVIGIVSLMLQIGNMISIWVSHSIQTGNQNQGEPISNTNFLTEKAV
ASVTLAGNSSLCPIRGWAVHSKDNSIRIGSKGDVFVIREPFISCSHLECRTFFLTQGALL
NDKHSNGTVKDRSPHRTLMSCPVGEAPSPYNSRFESVAWSASACHDGTSWLTIGISGPDN
GAVAVLKYNGIITDTIKSWRNNILRTQESECACVNGSCFTVMTDGPSNGQASYKIFKMEK
GKVVKSVELDAPNYHYEECSCYPDAGEITCVCRDNWHGSNRPWVSFNQNLEYQIGYICSG
VFGDNPRPNDGTGSCGPVSPNGAYGVKGFSFKYGNGVWIGRTKSPNSRSGFEMVWDPNGW
TETDSSFSVKQDIVAITDWSGYSGSFVQHPELTGLDCIRPCFWVELIRGRPKESTIWTSG
SSISFCGVSSDTVSWSWPDGAELPFTIDK
>A1EEJ5|A/duck/Guangxi/4830/2005
MNPNQKIITIGSICMVIGIVSLMLQIGNMISIWVSHSIQTGNQHQAEPIRNTNFLTENAV
ASVTLAGNSSLCPIRGWAVHSKDNSIRIGSKGDVFVIREPFISCSHLECRTFFLTQGALL
NDKHSNGTVKDRSPHRTLMSCPVGEAPSPYNSRFESVAWSASACHDGTSWLTIGISGPDN
GAVAVLKYNGIITDTIKSWRNNILRTQESECACVNGSCFTVMTDGPSNGQASYKIFKMEK
GKVVKSVELNAPNYHYEECSCYPDAGEIICVCRDNWHGSNRPWVSFNQNLEYQIGYICSG
VFGDNPRPNDGTGSCGPVSPNGAYGIKGFSFKYGNGVWIGRTKSTNSRSGFEMIWDPNGW
TGTDSNFSVKQDIVAITDWSGYSGSFVQHPELTGLDCIRPCFWVELIRGRPKESTIWTSG
SSISFCGVNSDTVSWSWPDGAELPFTIDK
>A1EEK0|A/goose/Guangxi/5414/2005
MNPNQKIITIGSICMVIGIVSLMLQIGNMISIWVSHSIQTGNQHQAEPIRNTNFLTENAV
ASVTLAGNSSLCPIRGWAVHSKDNSIRIGSKGDVFVNREPFISCSHLECRTFFLTQGALL
NDKHSNGTVKDRSPHRTLMSCPVGEAPSPYNSRFESVAWSASACHDGTSWLTIGISGPDN
GAVAVLKYNGIITDTIKSWRNNILRTQESECACVNGSCFTVMTDGPSNGQASYKIFKMEK
GKVVKSVELNAPNYHYEECSCYPDAGEITCVCRDNWHGSNRPWVSFNQNLEYQIGYICSG
VFGDNPRPNDGTGSCGPVSPNGAYGIKGFSFKYGNGVWIGRTKSTNSRSGFEMIWDPNGW
TGTDSNFSVKQDIVAITDWSGYSGSFVQHPELTGLDCIRPCFWVELIRGRPKESTIWTSG
SSISFCGVNSDTVSWSWPDGAE
>A1EEK7|A/duck/Guangxi/619/2006
MNPNQKIITIGSICMVIGIVSLMLQIGNMISIWVSHSIQTGNQHQAEPIRNTKFLTENAV
ASVTLAGNSSLCPIRGWAVHSKDNSIRIGSKGDVFVIREPFISCSHLECRTFFLTQGALL
NDKHSNGTVKDRSPHRTLMSCPVGEAPSPYNSRFESVAWSASACHDGTSWLTIGISGPDN
GAVAVLKYNGIITDTIKSWRNNILRTQESECACVNGSCFTVMTDGPSNGQASYKIFKMEK
GKVVKSVELNAPNYHYEECSCYPDAGEIICVCRDNWHGSNRPWVSFNQNLEYQIGYICSG
VFGDNPRPNDGTGSCGPVSPNGAYGIKGFSFKYGNGVWIGRTKSTNSRSGFEMIWDPNGW
SGTDSNFSVKQDIVAITDWSGYSGSFVQHPELTGLDCIRPCFWVELIRGRPKESTIWTSG
SSISFCGVNSDTVSWSWPDGAELPFTIDK
>A1EEL3|A/duck/Guiyang/293/2006
MNPNQKIITIGSICMVIGIVSLMLQIGNMISIWVSHSIQTGNQHQAEPIRNANFLTENAV
APVTLAGNSSLCPVRGWAVHSKDNSIRIGSKGDVFVIREPFISCSHLECRTFFLTQGALL
NDKHSNGTVKDRSPHRTLMSCPVGEAPSPYNSRFESVAWSASACHDGTSWLTIGISGPDN
GAVAVLKYNGIITDTIKSWRNNILRTQESECACVNGSCFTVMTDGPSNGQASYKIFKMEK
GKVVKSVELNAPNYHYEECSCYPDAGEITCVCRDNWHGSNRPWVSFNQNLEYQIGYICSG
VFGDNPRPNDGTGSCGPVSPNGAYGIKGFSFKYGNGVWIGRTKSTNSRSGFEMIWDPNGW
TETDSNFSVKQDIVAITDWSGYSGSFVQHPELTGLDCIRPCFWVELIRGRPKESTIWTSG
SSISFCGVNSDTVSWSWP
>A1EEL5|A/goose/Guiyang/538/2006
MNPNQKIITIGSICMVIGIVSVMLQIGNMISIWVSHSIQTGNQHQAEPIRNANFLTENAV
ASVTLAGNSSLCPVRGWAVHSKDNNIRIGSKGDVFVIREPFISCSHLECRTFFLTQGALL
NDKHSNGTVKDRSPHRTLMSCPVGEAPSPYNSRFESVAWSASACHDGTSWLTIGISGPDN
GAVAVLKYNGIITDTIKSWRNNILRTQESECACVNGSCFTVMTDGPSNGQASYKIFKMEK
GKVVKSVELNAPNYHYEECSCYPDAGEITCVCRDNWHGSNRPWVSFNQNLEYQIGYICSG
VFGDNPRPNDGTGNCGPVSPNGAYGIKGFSFKYGNGVWIGRTKSTNSRSGFEMIWDPNGW
TETDSNFSVKQDIVAITDWSGYSGSFVQHPELTGLDCIRPCFWVELIRGRPKESTIWTSG
SSISFCGVNSDTVSWSWPDG
>A1EEN2|A/chicken/Fujian/9821/2005
MNPNQKIITIGSICMVIGIVSLMLQIGNMISIWVSHSIQTGNQHQAEPIRNTNFLTENAV
ASVTLAGNSSLCPIRGWAVHSKDNSIRIGSKGDVFVIREPFISCSHLECRTFFLTQGALL
NDKHSNGTVKDRSPHRTLMSCPVGEAPSPYNSRFESVAWSASACHDGTSWLTIGISGPDN
GAVAVLKYNGIITDTIKSWRNNILRTQESECACVNGSCFTVMTDGPSNGQASYKIFKMEK
GKVVKSVELNAPNYHYEECSCYPDAGEITCVCRDNWHGSNRPWVSFNQNLEYQIGYICSG
VFGDNPRPNDGTGSCGPVSPNGAYGIKGFSFKYGNGVWIGRTKSTNSRSGFEMIWDPNGW
TGTDSNFSVKQDIVAITDWSGYSGSFVQHPELTGLDCIRPCFWVELIRGRPKESTIWTSG
SSISFCGVNSDTVSWSWPDGAE
>A1EEP3|A/duck/Fujian/671/2006
MNPSQKIITIGSICMVIGIVSLMLQIGNMISIWVSHSIQTGNQHQAEPIRNANFLTENAV
ASVTLAGNSSLCPVRGWAVHSKDNSIRIGSKGDVFVIREPFISCSHLECRTFFLTQGALL
NDKHSNGTVKDRSPHRTLMSCPVGEAPSPYNSRFESVAWSASACHDGTSWLTIGISGPDN
GAVAVLKYNGIITDTIKSWRNNILRTQESECACVNGSCFTVMTDGPSNGQASYKIFKMKK
GKVVKSVELNAPNYHYEECSCYPDAGEITCVCRDNWHGSNRPWVSFNQNLEYQIGYVCSG
VFGDNPRPNDGTGSCGPVSPNGAYGIKGFSFKYGNGVWIGRTKSTNSRSGFEMIWDPNGW
TETDSNFSVKQDIVAITDWSGYSGSFVQHPELTGLDCIRPCFWVELIRGRPKESTIWTSG
SSISFCGVNSDTVSWSWP
>A1EEP4|A/duck/Fujian/720/2006
MNPSQKIITIGSICMVIGIVSLMLQIGNMISIWVSHSIQTGNQHQAEPIRNANFLTENAV
ASVTLAGNSSLCPVRGWAVHSKDNSIRIGSKGDVFVIREPFISCSHLECRTFFLTQGALL
NDKHSNGTVKDRSPHRTLMSCPVGEAPSPYNSRFESVAWSASACHDGTSWLTIGISGPDN
GAVAVLKYNGIITDTIKSWRNNILRTQESECACVNGSCFTVMTDGPSNGQASYKIFKMKK
GKVVKSVELNAPNYHYEECSCYPDAGEITCVCRDNWHGSNRPWVSFNQNLEYQIGYVCSG
VFGDNPRPNDGTGSCGPVSPNGAYGIKGFSFKYGNGVWIGRTKSTNSRSGFEMIWDPNGW
TETDSNFSVKQNIVAITDWSGYSGSFVQHPELTGLDCIRPCFWVELIRGRPKESTIWTSG
SSISFCGVNSDTVSWSWPDGAELPFTID
>A1EEQ1|A/duck/Guangxi/3085/2005
MVIGIVSLMLQIGNMISIWVSHSIQTGNQNQVEPISNTNFLTEKAVASVTLAGNSSLCPI
RGWAVHSKDNSIRIGSKGDVFVIREPFISCSHLECRTFFLTQGALLNDKHSNGTVKDRSP
HRTLMSCPVGEAPSPYNSRFESVAWSASACHDGTSWLTIGISGPDNGAVAVLKYNGMITD
TIKSWRNNILRTQESECACVNGSCFTVMTDGPSNGQASYKIFKMEKGKVIKSVELDAPNY
HYEECSCYPDAGEITCVCRDNWHGSNRPWVSFNQNLEYQIGYICSGVFGDNPRPNDGTGS
CGPVSPNGAYGVKGFSFKYGNGVWIGRTKSPNSRSGFEMIWDPNGWTETDSSFSVKQDIV
AITDWSGYSGSFVQHPELTGLDCIRPCFWVELIRGRPKESTIWTSGSSISFCGVNSDTVS
WSWPDGAELPFTIDK
>A1EEQ7|A/duck/Guangxi/3741/2005
MVIGIVSLMLQIGNMISIWVSHSIQTGNQNQVEPISNTNFLTEKAVASVTLAGNSSLCPI
RGWAVHSKDNSIRIGSKGDVFVIREPFISCSHLECRTFFLTQGALLNDKHSNGTVKDRSP
HRTLMSCPVGEAPSPYNSRFESVAWSASACHDGTSWLTIGISGPDNGAVAVLKYNGMITD
TIKSWRNNILRTQESECACVNGSCFTVMTDGPSNGQASYKIFKMEKGKVIKSVELDAPNY
HYEECSCYPDAGEITCVCRDNWHGSNRPWVSFNQNLEYQIGYICSGVFGDNPRPNDGTGS
CGPVSPNGAYGVKGFSFKYGNGVWIGRTKSPNSRSGFEMIWDPNGWTETDSSFSVKQDIV
AITDWSGYSGSFVQHPELTGLDCIRPCFWVELIRGRPKESTIWTSGSSISFCGVNSDTVS
WSWPDGAELPFTIDK
>A1EEQ9|A/duck/Guangxi/3819/2005
MVIGIVSLMLQIGNMISIWVSHSIQTGNQNQVEPISNTNFLTEKAMASVTLAGNSSLCPI
RGWAVHSKDNSIRIGSKGDVFVIREPFISCSHLECRTFFLTQGALLNDKHSNGTVKDRSP
HRTLMSCPVGEAPSPYNSRFESVAWSASACHDGTSWLTIGISGPDNGAVAVLKYNGMITD
TIKSWRNNILRTQESECACVNGSCFTVMTDGPSNGQASYKIFKMEKGKVIKSVELDAPNY
HYEECSCYPDAGEITCVCRDNWHGSNRPWVSFNQNLEYQIGYICSGVFGDNPRPNDGTGS
CGPMSPNGAYGVKGFSFKYGNGVWIGRTKSPNSRSGFEMIWDPNGWTETDSSFSVKQDIV
AITDWSGYSGSFVQHPELTGLDCIRPCFWVELIRGRPKESTIWTSGSSISFCGVNSDTVS
WSWPDGAELPFTIDK
>A1EER8|A/duck/Yunnan/4589/2005
MNPNQKIITIGSICMVIGIVSLMLQIGNMISIWVSHSIQTGNQNQVEPISNTNFLTEKAV
ASVTLAGNSSLCPIRGWAVHSKDNSIRIGSKGDVFVIREPFISCSHLECRTFFLTQGALL
NDKHSNGTVKDRSPHRTLMSCPVGEAPSPYNSRFESVAWSASACHDGTSWLTIGISGPDN
GAVAVLKYNGMITDTIKSWRNNILRTQESECACVNGSCFTVMTDGPSNGQASYKIFKMEK
GKVVKSVELDAPNYHYEECSCYPDAGEITCVCRDNWHGSNRPWVSFNQNLEYQIGYICSG
VFGDNPRPNDGTGSCGPVSPNGAYGVKGFSFKYGNGVWIGRTKSHNSRSGFEMIWDPNGW
TETDSSFSVKQDIVAITDWSGYSGSFVQHPELTGLDCIRPCFWVELIRGRPKESTIWTSG
SSISFCGVNSDTVSWSWPDGAELPFTIDK
>A1EES5|A/duck/Guiyang/3834/2005
MNPNQKIITIGSICMVIGIVSLMLQIGNMISIWVNHSIQTGNQHQAEPIRNANFLTENAV
TSVTLAGNSSLCPVRGWAVHSKDNSIRIGSKGDVFVIREPFISCSHLECRTFFLTQGALL
NDKHSNGTVKDRSPHRTLMSCPVGEAPSPYNSRFESVAWSASACHDGTSWLTIGISGPDN
GAVAVLKYNGIITDTIKSWRNNILRTQESECACVNGSCFTVMTDGPSNGQASYKIFKMEK
GKVVKSVELNAPNYHYEECSCYPDAGEITCVCRDNWHGSNRPWVSFNQNLEYQIGYICSG
VFGDNPRPNDGTGSCGPVSPNGAYGIKGFSFKYGNGVWIGRTKSTNSRSGFEMIWDPNGW
TETDSNFSVKQDIVAITDWSGYSGSFVQHPELTGLDCIRPCFWIELIRGRPKESTIWTSG
SSISFCGVNSDTVSWSWPDGAELPFTIDK
>A1EET7|A/goose/Guiyang/4030/2005
MNPNQKIITIGSICMVIGIVSLMLQIGNMISIWVSHSIQTGNQHQAEPIRNANFLTENAV
ASVTLAGNSSLCPVRGWAVHSKDNSIRIGSKGDVFVIREPFISCSHLECRTFFLTQGALL
NDKHSNGTVKDRSPHRTLMSCPVGEAPSPYNSRFESVAWSASACHDGTSWLTIGISGPDN
GAVAVLKYNGIITDTIKSWRNNILRTQESECACVNGSCFTVMTDGPSNGQASYKIFKMEK
GKVVKSVELNAPNYHYEECSCYPDAGEITCVCRDNWHGSNRPWVSFNQNLEYQIGYICSG
VFGDNPRPNDGTGSCGPVSPNGAYGIKGFSFKYGNGVWIGRTKSTNSRSGFEMIWDPNGW
TETDSNFSVKQDIVAITDWSGYSGSFVQHPELTGLDCIRPCFWVELIRGRPKESTIWTSG
SSISFCGVNSDTVSWSWPDGAELPFTIDK
>A1EEU2|A/goose/Guiyang/1636/2006
MNPNQKIITIGSICMVIGIVSLMLQIGNMISIWVSHSIQTGNQHQAEPIRNTNFLTENAV
ASVTLAGNSSLCPIRGWAVHSKDNSIRIGSKGDVFVIREPFISCSHLECRTFFLTQGALL
NDKHSNGTVIDRSPHRTLMSCPVGEAPSPYNSRFESVAWSASACHDGTSWLTIGISGPDN
GAVAVLKYNGIITDTIKSWRNNILRTQESECACVNGSCFTVMTDGPSNGQASYKIFKMEK
GKVVKSVELNAPNYHYEECSCYPDAGEIMCVCRDNWHGSNRPWVSFNQNLEYQIGYICSG
VFGDNPRPNDGTGSCGPVSPNGAYGIKGFSFKYGNGVWIGRTKSTNSRSGFEMIWDPNGW
TGTDSDFSVKQDIVAITDWSGYSGSFVQHPELTGLDCIRPCFWVELIRGRPKESTIWTSG
SSISFCGVNSDTVSWSWPDGAELPFTIDK
>A1EEU4|A/goose/Guiyang/1794/2006
MNPNQKIITIGSICMVIGIVSLMLQIGNMISIWVSHSIQTGNQHQAEPIRNTNFLTENAV
ASVTLAGNSSLCPIRGWAVHSKDNSIRIGSKGDVFVIREPFISCSHLECRTFFLTQGALL
NDKHSNGTVKDRSPHRTLMSCPVGEAPSPYNSRFESVAWSASACHDGTSWLTIGISGPDN
GAVAVLKYNGIITDTIKSWRNNILRTQESECACVNGSCFTVMTDGPSNGQASYKIFKMEK
GKVVKSVELNAPNYHYEECSCYPDAGEIMCVCRDNWHGSNRPWVSFNQNLEYQIGYICSG
AFGDNPRPNDGTGSCGPVSPNGAYGIKGFSFKYGNGVWIGRTKSTNSRSGFEMIWDPNGW
TGTDSDFSVKQDIVAITDWSGYSGSFVQHPELTGLDCIRPCFWVELIRGRPKESTIWTSG
SSISFCGVNSDTVSWSWPDGAELPFTIDK
>A1EEV5|A/duck/Guangxi/1436/2006
MNPNQKIITIGSICMVIGIVSLMLQIGNMISIWVSHSIQTGNQNQVEPISNTNFLTEKAV
ASVTLAGNSSLCPIRGWAIHSKDNNIRIGSKGDVFVIREPFISCSHLECRTFFLTQGALL
NDKHSNGTVKDRSPHRTLMSCPVGEAPSPYNSRFESVAWSASACHDGTSWLTIGISGPDN
GAVAVLKYNGIITDTIKSWRNNILRTQESECACVNGSCFTVMTDGPSNGQASYKIFKMEK
GKVIKSVELDAPNYHYEECSCYPDAGEITCVCRDNWHGSNRPWVSFNQNLEYQIGYICSG
VFGDNPRPNDGTGSCGPVSPNGAYGVKGFSFKYGNGVWIGRTKSPNSRSGFEMIWDPNGW
SETDSSFSVKQDIVAITDWSGYSGSFVQHPELTGLDCIRPCFWVELIRGRPKESTIWTSG
SSISFCGVNSDTVSWSWPDGAELPFTIDK
>A1EEV8|A/goose/Guangxi/1633/2006
NQKIITIGSICMVIGIVSLMLQIGNMISIWVSHSIQTGNLNQVEPISNTNFLTEKAVASV
TLAGNSSLCPIRGWAIHSKDNSIRIGSKGDVFVIREPFISCSHLECRTFFLTQGALLNDK
HSNGTVKDRSPHRTLMSCPVGEAPSPYNSRFESVAWSASACHDGTSWLTIGISGPDNGAV
AVLKYNGIITDTIKSWRNNILRTQESECACVNGSCFTVMTDGPSNGQASYKIFKMEKGKV
IKSVELDAPNYHYEECSCYPDAGEITCVCRDNWHGSNRPWVSFNQNLEYQIGYICSGVFG
DNPRPNDGTGSCGPVSPNGAYGVKGFSFKYGNGVWIGRTKSPNSRSGFEMIWDPNGWSET
DSSFSVKQDIVAITDWSGYSGSFVQHPELTGLDCIRPCFWVELIRGRPKESTIWTSGSSI
SFCGVNSDTVSWSWPDGAELPFTIDK
>A1EEW2|A/duck/Guangxi/2143/2006
MNPNQKIITIGSICMVIGIVSLMLQIGNMISIWVSHSIQTGNLNQVEPISNTNFLTEKAV
ASVTLAGNSSLCPIRGWAIHSKDNSIRIGSKGDVFVIREPFISCSHLECRTFFLTQGALL
NDKHSNGTVKDRSPHRTLMSCPVGEAPSPYNSRFESVAWSASACHDGTSWLTIGISGPDN
GAVAVLKYNGIITDTIKSWRNNILRTQESECACVNGSCFTVMTDGPSNGQASYKIFKMEK
GKVIKSVELDAPNYHYEECSCYPDAGEITCVCRDNWHGSNRPWVSFNQNLEYQIGYICSG
VFGDNPRPNDGTGSCGPVSPNGAYGVKGFSFKYGNGVWIGRTKSPNSRSGFEMIWDPNGW
SETDSSFSVRQDIVAITDWSGYSGSFVQHPELTGLDCIRPCFWVELIRGRPKESTIWTSG
SSISFCGVNS
>A1EEW3|A/chicken/Fujian/12239/2005
MNPNQKIITIGSICMVIGIVSLMLQIGNMISIWVSHSIQTGNQHQAEPIRNTNFLTENAV
ASVTLAGNSSLCPIRGWAVHSKDNSIRIGSKGDVFVIREPFISCSHLECRTFFLTQGALL
NDKHSNGTVKDRSPHRTLMSCPVGEAPSPYNSRFESVAWSASACHDGTSWLTIGISGPDN
GAVAVLKYNGIITDTIKSWRNNILRTQESECACVNGSCFTVMTDGPSNGQASYKIFKMEK
GKVVKSVELNAPNYHYEECSCYPDAGEITCVCRDNWHGSNRPWVSFNQNLEYQIGYICSG
VFGDNPRPNDGTGSCGPVSPNGAYGIKGFSFKYGNGVWIGRTKSTNSRSGFEMIWDPNGW
TGTDSNFSVKQDIVAITDWSGYSGSFVQHPELTGLDCIRPCFWVELIRGRPKESTIWTSG
SSI
>Q66QC2|A/chicken/Viet Nam/HauGiang-617/2004
MNPNQKIITIGSICMVTGIVSLMLQVGNMISIWVSHSIHTGNQHQAEPISNTNFLTEKAV
ASVKLAGNSSLCPINGWAVYSKDNSIRIGSKGDVFVIREPFISCSHLECRTFFLTQGALL
NDKHSNGTVKDRSPHRTLMSCPVGEAPSPYNSRFESVAWSASACHDGTSWLTIGISGPDN
GAVAVLKYNGIITDTIKSWRNNILRTQESECACVNGSCFTVMTDGPSNGQASHKIFKMEK
GKVVKSVELDAPNYHYEECSCYPDAGEITCVCRDNWHGSNRPWVSFNQNLEYQIGYICSG
VFGDNPRPNDGTGSCGPVSSNGAYGVKGFSFKYGNGVWIGRTKST
>Q06XM6|A/swan/Germany/R65/2006
MNPNQKIITIGSICMVIGIVSLMLQIGNMISIWVSHSIQTGNQRQAEPISNTKFLTEKAV
ASVTLAGNSSLCPISGWAVYSKDNSIRIGSRGDVFVIREPFISCSHLECRTFFLTQGALL
NDKHSNGTVKDRSPHRTLMSCPVGEAPSPYNSRFESVAWSASACHDGTSWLTIGISGPDN
GAVAVLKYNGIITDTIKSWRNNILRTQESECACVNGSCFTVMTDGPSNGQASYKIFKMEK
GKVVKSVELDAPNYHYEECSCYPDAGEITCVCRDNWHGSNRPWVSFNQNLEYQIGYICSG
VFGDNPRPNDGTGSCDPVSPNGAYGVKGFSFKYGNGVWIGRTKSTNSRSGFEMIWDPNGW
TGTDSSFSVKQDIVAITDWSGYSGSFVQHPELTGLDCIRPCFWVELIRGRPKESTIWTSG
SSISFCGVNSDTVSWSWPDGAELPFTIDK
>Q2VW16|A/tree sparrow/Henan/1/2004
MNPNQKMITIGSICMVTGIVSLMFQIGSMISIWVSHSIQTGSQRQAVPISNTKFLAEKAV
ASVTLAGNSSLCPISGWAVHSKDNGIRIGSKGDVFVIREPFISCSHLECRTFFLTQGALL
NDKHSNGTVKDRSPHRTLMSCPVGEAPSPYNSRFESVAWSASACHDGTSWLTIGISGPDN
GAVAVLKYNGIITDTIKSWRNNILRTQESECACVNGSCFTVMTDGPSNGQASYKIFRMEK
GKVVKSAELDAPNYHYEECSCYPDAGEITCVCRDNWHGSNRPWVSFNQNLEYQIGYICSG
VFGDNPRPNDGTGSCGPVSPNGAYGIKGFSFKYGNGVWIGRTKSTNSRSGFEMIWDPNGW
TGTDSNFSVRQDIVAITDWSGYSGSFVQHPEMTGLDCIRPCFWVELIRGRPKESTIWTSG
SSISFCGVNSDTVGWSWPDGAELPFTIDK
>Q3LRM8|A/chicken/Thailand/Kamphaengphet-3-01/2005
HDGTNWLTIGISGPDNGAVAVLKYNGIITDTIKSWRNNILRTQESECACVNGSCFTVMTD
GPSDGQASHKIFKMEKGKVVKSVELDAPNYHYEECSCYPDAGEITCVCRDNWHGSNRPWV
SFNQNLEYQIGYICSGVFGDNPRPNDGAG
>Q5H7H8|A/crow/Osaka/102/2004
MNPNQKIITIGSICMVIGIVSLMLQVGNMISIWVSHSIQTGNQRQAEPISNTKFLTEKAV
TSVTLAGNSSLCPISGWAVHSKDNSIRIGSKGDVFVIREPFISCSHLECRTFFLTQGALL
NDKHSNGTAKDRSPHRTLMSCPVGEAPSPYNSRFESVAWSASACHDGTSWLTIGISGPDN
GAVAVLKYNGIITDTIKSWRNNILRTQESECACVNGSCFTVMTDGPSNGQASYKIFKMEK
GKVVKSVELDAPNYHYEECSCYPDAGEITCVCRDNWHGSNRPWVSFNQNLEYQMGYICSG
VFGDNPRPNDGTGSCGPVSPNGAYGVKGFSFKYGNGVWIGRTKSTNSRSGFEMIWDPNGW
TGTDSSFSVKQDIVAITDWSGYSGSFVQHPELTGLDCIRPCFWVELIRGRPKESTIWTSG
SSISFCGVNSDTVGWSWPDGAELPFTIDK
>Q5H7J8|A/chicken/Kyoto/3/2004
MNPNQKIITIGSICMVIGIVSLMLQVGNMISIWVSHSIQTGNQRQAEPISNTKFLTEKAV
TSVTLAGNSSLCPISGWAVHSKDNSIRIGSKGDVFVIREPFISCSHLECRTFFLTQGALL
NDKHSNGTVKDRSPHRTLMSCPVGEAPSPYNSRFESVAWSASACHDGTSWLTIGISGPDN
GAVAVLKYNGIITDTIKSWRNNILRTQESECACVNGSCFTVMTDGPSNGQASYKIFKMEK
GKVVKSVELDAPNYHYEECSCYPDAGEITCVCRDNWHGSNRPWVSFNQDLEYQIGYICSG
VFGDNPRPNDGTGSCGPVSPNGAYGVKGFSFKYGNGVWIGRTKSTNSRSGFEMIWDPNGW
TGTDSSFSVKQDIVAITDWSGYSGSFVQHPELTGLDCIRPCFWVELIRGRPKESTIWTSG
SSISFCGVNSDTVGWSWPDGAELPFTIDK
>Q6E3X6|A/duck/Guangxi/53/2002
MNPNQKTITIGSICMAIGTVSLMLQTGNIISIWVSHSIQTENQHQAEPISNTNFLTEKAV
ASVTLAGNSSLCPISGWAVHSKDNGIRIGSKGDVFVIREPFISCSHLECRTFFLTQGALL
NDKHSNGTVKDRSPHRTLMSCPVGEAPSPYNSRFESVAWSASACHDGTSWLTIGISGPDN
GAVAVLKYNGIITDTIKSWRNNILRTQESECACVNGSCFTVMTDGPSNGQASYKIFKMEK
GKVVKSVELDAPNYHYEECSCYPDAGEITCVCRDNWHGSNRPWVSFNQNLEYQIGYICSG
VFGDNPRPNDGTGSCGPMSPNGAYGVKGFSFKYGNGVWIGRTKSTNSRSGFEMIWDPNGW
TGTDSSFSVKQDIVAITDWSGYSGSFVQHPELTGLDCIRPCFWVELIRERPKESTTWTSG
SSISFCGVNSDTVGWSWPDGAELPFTIDK
>Q4U002|A/chicken/China/1/02
MNPNQKIITIGSICMVIGIVSLMLQIGNIISIWVSHSIQTGNQHQAEPISNTNFLAEKAV
ASVTLAGNSSLCPISGWAVHSKDNGIRIGSKGDVFVIREPFISCSHLECRTFFLTQGALL
NDKHSNGTVKDRSPHRTLMSCPVGEAPSPYNSRFESVAWSASACHDGTSWLTIGISGPDN
GAVAVLKYNGIITDTIKSWRNNILRTQESECACVNGSCFTVMTDGPSNGQASYKIFKMEK
GKVVKSVELDAPNYHYEECSCYPDAGEITCVCRDNWHGSNRPWVSFNQNLEYQIGYICSG
VFGDNPRPSDGTGSCGPVSPNGAYGVKGFSFKYGNGVWIGRTKSINSRSGFEMIWDPNGW
TGTDSSFSVKQDIVAITDWSGYSGSFVQHPELTGLDCIRPCFWVELIRGRPKESTIWTSG
SSISFCGVNSDTVGWSWPDGAELPFTIDK
>Q4U344|A/chicken/Uthaithani-2-03/2004
ISGPDNGAVAVLKYNGIITDTIKSWRNNILRTQESECACVNGSCFTVMTDGPSNGQASHK
IFKMEKGKVVKSVELDAPNYHYEECSCYPDAGEITCVCRDNWHGSNRPWVSFNQNLEYQI
GYICSG
>Q4U347|A/chicken/Phitsanulok-2-02/2004
ISGPDNGAVAVLKYNGIITDTIKSWRNNILRTQESECACVNGSCFTVMTDGPSNGQASHK
IFKMEKGKVVKSVELDAPNYHYEECSCYPDAGEITCVCRDNWHGSNRPWVSFNQNLEYQI
GYICS
>Q4U352|A/chicken/Uthaithani-2-04/2004
ISGPDNGAVAVLKYNGIITDTIKSWRNNILRTQESECACVNGSCFTVMTDGPSNGQASHK
IFKMEKGKVVKSVELDAPNYHYEECSCYPDAGEITCVCRDNWHGSNRPWVSFNQNLEYQI
GYICSG
>Q4U353|A/chicken/Phetchabun-2-01/2004
ISGPDNGAVAVLKYNGIITDTIKSWRNNILRTQESECACVNGSCFTVMTDGPSNGQASHK
IFKMEKGKVVKSVELDAPNYHYEECSCYPDAGEITCVCRDNW
>Q4U366|A/chicken/Sukhothai-2-01/2004
ISGPDSGAVAVLKYNGIITDTIKSWRNNILRTQESECACVNGSCFTVMTDGPSNGQASHK
IFKMEKGKVVKSVELDAPNYHYEECSCYPDAGEITCVCRDNWHGSNRPWVSFNQNLEYQI
GYICSGVFGDNPRPNDG
>Q4U371|A/chicken/Uttaradit-2-03/2004
ISGPDSGAVAVLKYNGIITDTIKSWRNNILRTQESECACVNGSCFTVMTDGPSNGQASHK
IFKMEKGKVVKSVELDAPNYHYEECSCYPDAGEITCVCRDNWHGSNRPWVSFNQNLEYQI
GYICS
>Q4U373|A/chicken/Nakornsawan-2-07/2004
ISGPDSGAVAVLKYNGIITDTIKSWRNNILRTQESECACVNGSCFTVMTDGPSNGQASHK
IFKMEKGKVVKSVELDAPNYHYEECSCYPDAGEITCVCRDNWHGSNRPWVSFNQNLEYQI
GY
>Q6J8E1|A/Eg/HK/757.3/02 
MNPNQKITTIGSICMVIGIVSLMLQIGNIISIWVSHSIQTGNQHQAEPCNQSIITYENNT
WVNQTYVNISNTNFLTEKAVASVTLAGNSSLCPISGWAVYSKDNGIRIGSKGDVFVIREP
FISCSHLECRTFFLTQGALLNDKHSNGTVKDRSPHRTLMSCPVGEAPSPYNSRFESVAWS
ASACHDGTSWLTIGISGPDNGAVAVLKYNGIITDTIKSWRNNIMRTQESECACVNGSCFT
VMTDGPSNGQASYKIFRIEKGKVVKSAELNAPNYHYEECSCYPDAGEITCVCRDNWHGSN
RPWVSFNQNLEYRIGYICSGVFGDNPRPNDGTGSCGPVSPKGAYGIKGFSFKYGNGVWIG
RTKST
>Q807U2|A/Chicken/HongKong/YU822.2/01
MNPNQKIITIGSICMVVGIISLMLQIGNIISIWVSHSIQTGNQHQAEPCNQSIITYENNT
WVNQTYVNISNTNFLTEKAVASVTLAGNSSLCPISGWAVHSKDNGIRIGSKGDVFVIREP
FISCSHLECRTFFLTQGALLNDKHSNGTVKDRSPHRTLMSCPVGEAPSPYNSRFESVAWS
ASACHDGTSWLTIGISGPDNGAVAVLKYNGIITDTIKSWRNNILRTQESECACVNGSCFT
VMTDGPSNGQASYKIFKMEKGKVVKSVELDAPNYHYEECSCYPDAGEITCVCRDNWHGSN
RPWVSFNQNLEYQIGYICSGVFGDNPRPNDGTGSCGPVSPNGAYGVKGFSFKYGNGVWIG
RTKSTNSRSGFEMIWDPNGWTGTDSSFSVKQDIVAITDWSGYSGSFVQHPELTGLDCIRP
CFWVELIRGRPKESTIWTSGSSISFCGVNSDTVGWSWPDGAELPFTIDK
>Q807U6|A/Chicken/HongKong/FY150/01
MNPNQKIITIGSICMVIGIVSLMLQIGNIISIWVSHSIQTGNQHQAEPCNQSIITYENNT
WVNQTYVNISNTNLLTEKAVASVTLAGNSSLCPISGWAVYSKDNGIRIGSKGDVFVIREP
FISCSHLECRTFFLTQGALLNDKHSNGTVKDRSPYRTLMSCPVGEAPSPYNSRFESVAWS
ASACHDGTSWLTIGISGPDNGAVAVLKYNGIITDTIKSWRNNILRTQESECACVNGSCFT
VMTDGPSNGQASYKIFKIEKGKVVKSVELNAPNYHYEECSCYPDAGEITCVCRDNWHGSN
RPWVSFNQNLEYQIGYICSGVFGDNPRPNDGTGSCGPVSPNGAYGIKGFSFKYGNGVWIG
RTKSTNSRSGFEMIWDPNGWTGTDSNFSVKQDIVAITDWSGYSGSFVQHPELTGVDCIRP
CFWVELIRGRPKESTIWTSGSSISFCGVNSDTVGWSWPDGAELPFTIDK
>Q807U8|A/Chicken/HongKong/NT873.3/01
MNPNQKIITIGSICMVIGIVSLMLQIGNIISIWVSHSIQTGNQHQAEPCNQSIITYENNT
WVNQTYVNISNTNFLTEKAVASVTLAGNSSLCPISGWAVYSKDNGIRIGSKGDVFVIREP
FISCSHLECRTFFLTQGALLNDKHSNGTVKDRSPYRTLMSCPVGEAPSPYNSRFESVAWS
ASACHDGTSWLTIGISGPDNGAVAVLKYNGIITDTIKSWRNNILRTQESECACVNGSCFT
VMTDGPSNGQASYKIFKIEKGKVVKSVELNAPNYHYEECSCYPDAGEITCVCRDNWHGSN
RPWVSFNQNLEYQIGYICSGVFGDNPRPNDGTGSCGPVSPNGAYGIKGFSFKYGNGVWIG
RTKSTNSRSGFEMIWDPNGWTGTDSNFSVKQDIVAITDWSGYSGSFVQHPELTGVDCIRP
CFWVELIRGRPKESTIWTSGSSISFCGVNSDTVGWSWPDGAELPFTIDK
>Q809V0|A/Silky Chicken/Hong Kong/SF189/01 
MNPNQKIITIGSICMVIGIVSLMLQIGNIISIWVSHSIQTGNQHQAEPIGNTNFLTEKAV
ASVTLAGNSSLCPISGWAVHSKDNGIRIGSKGDVFVIREPFISCSHLECRTFFLTQGALL
NDKHSNGTVKDRSPHRTLMSCPVGEAPSPYNSRFESVAWSASACHDGTSWLTIGISGPDN
GAVAVLKYNGIITDTIKSWRNNILRTQESECACVNGSCFTVMTDGPSNGQASYKIFKMEK
GKVVKSVELDAPNYHYEECSCYPDAGEITCVCRDNWHGSNRPWVSFNQNLEYQIGYICSG
VFGDNPRPNDGTGSCGPVSPNGAYGVKGFSFKYGNGVWIGRTKSTNSR
>Q307U7|A/pigeon/Thailand/KU-03/04
MNPNKKIITIGSICMVTGMVSLMLQIGNLISIWVSHSIHTGNQQKAEPISNTNFLTEKAV
ASVKLAGNSSLCPIXGWAVYSKDNSIRIGSKGDVFVIREPFISCSHLECRTFFLTQGALL
NDKHSNGTVKDRSPHRTLMSCPVGEAPSPYNSRFESVAWSASACHDGTSWLTIGISGPDS
GAVAVLKYNGIITDTIKSWRNNILRTQESECACVNGSCFTVMTDGPSNGQASHKIFKMEK
GKVVKSVELDAPNYHYEECSCYPDAGEITCVCRDNWHGSNRPWVSFNQNLEYQIGYICSG
VFGDNPRPNDGTGSCGPVSSNGAYGVKGFSFKYGNGVWIGRTKSTNSRSGFEMIWDPNGW
TETDSSFSVKQDIVAITDWSGYSGSFVQHPELTGLDCIRPCFWVELIRGRPKESTIWTSG
SSISFCGVNSDTVGWSWPDGAELPFTIDK
>Q5QF16|A/Thailand/5(KK-494)/2004
QKQEFKMNPNKKIITIGSICMVTGMVSLMLQIGNLISIWVSHSIHTGNQHKAEPISNTNF
LTEKAVASVKLAGNSSLCPINGWAVYSKDNSIRIGSKGDVFVIREPFISCSHLECRTFFL
TQGALLNDKHSNGTVKDRSPHRTLMSCPVGEAPSPYNSRFESVAWSASACHDGTSWLTIG
ISGPDNGAVAVLKYNGIITDTIKSWRNNILRTQESECACVNGSCFTVMTDGPSNGQASHK
IFKMEKGKVVKSVELDAPNYHYEECSCYPDAGEITCVCRDNWHGSNRPWVSFNQNLEYQI
GYICSGVFGDNPRPHDGTGSCGPVSSNGAYGVKGFSFKYGNGVWIGRTKSTNSRSGFEMI
WDPNGWTETDSSFSVKQDIVAITDWSGYSGSFVQHPELTGLDCIRPCFWVELIRGRPKES
TIWTSGSSISFCGVNSDTVGWSWPDGAELPFTIDK
>Q5SDA6|A/chicken/Thailand/CH-2/2004
MNPNKKIITIGSICMVTGMVSLMLQIGNLISIWVSHSIHTGNQHKAEPISNTNFLTEKAV
ASVKLAGNSSLCPINGWAVYSKDNSIRIGSKGDVFVIREPFISCSHLECRTFFLTQGALL
NDKHSNGTVKDRSPHRTLMSCPVGEAPSPYNSRFESVAWSASACHDGTSWLTIGISGPDN
GAVAVLKYNGIITDTIKSWRNNILRTQESECACVNGSCFTVMTDGPSNGQASHKIFKMEK
GKVVKSVELDAPNYHYEECSCYPDAGEITCVCRDNWHGSNRPWVSFNQNLEYQIGYICSG
VFGDNPRPNDGTGSCGPVSSNGAYGVKGFSFKYGNGVWIGRTKSTNSRSGFEMIWDPNGW
TETDSSFSVKQDIVAITDWSGYSGSFVQHPELTGLDCIRPCFWVELIRGRPKESTIWTSG
SSISFCGVNSDTVGWSWPDGAELPFTIDK
>Q0QIJ6|A/duck/Guangxi/13/2004
MNPNQKIITIGSICMIIGIVSLMLQIGNIISIWVSHSIQTGNQHQAEPISNANFLTEKAV
ASVILAGNSSLCPISGWAVHSKDNSIRIGSKGDVFVIREPFISCSHLECRTFFLTQGALL
NDKHSNGTVKDRSPHRTLMSCPVGEAPSPYNSRFESVAWSASACHDGTSWLTIGISGPDN
GAVAVLKYNGIITDTIKSWRNNILRTQESECACVNGSCFTVMTDGPSNGQASYKIFKIEK
GKVVKSVELDAPNYHYEECSCYPDAGEITCVCRDNWHGSNRPWVSFNQNLEYQIGYICSG
VFGDTPRPNDGTGSCGPVSPNGAYGVKGFSFKYGNGVWIGRTKSTNSRSGFEMIWDPNGW
TGTDSSFSVKQDLVAITDWSGYSGSFVQHPELTGLDCIRPCFWVELIRGRPKESAVWTSG
SSISFCGVNSDTVGWSWPDGAELPFTIDK
>Q9IP54|A/HongKong/486/97
MNPNQKIITIGSICMVVGIISLMLQIGNTISVWVSHIIKTWHPNQPEPCNQSINFYTEQA
AASVTLAGNSSLCPISGWAIYSKDNSIRIGSKGDVFVIREPFISCSHLECRTFFLTQGAL
LNDKHSNGTVKDRSPYRTLMSCPVGEAPSPYNSRFESVAWSASACHDGISWLTIGISGPD
NGAVAVLKYNGIITDTIKSWRNNTLRTQESECACVNGSCFTVMTDGPSNEQASYKIFKIE
KGRVVKSVELNAPNYHYEECSCYPDAGEITCVCRDNWHGSNRPWVSFNQNLEYQIGYICS
GVFGDSPRPNDGTGSCGPVSLNGAYGVKGFSFKYGNGVWIGRTKSTSSRSGFEMIWDPNG
WTETDSSFSLKQDIIAITDWSGYSGSFIQHPELTGLNCMRPCFWVELIRGRPKEKTIWTS
GSSISFCGVNSDTVGWSWPDGAELPYTIDK
>Q2F7I1|A/Vietnam/CL115/2005
MNPNQKIITIGSICMVTGIVSLMLQVGNMISIWVSHSIHTGNQHQAEPISNANFLTEKAV
ASVKLAGNSSLCPINGWAVYSKDNSIRIGSKGDVFVIREPFISCSHLECRTFFLTQGALL
NDKHSNGTVKDRSPHRTLMSCPVGEAPSPYNSRFESVAWSASACHDGTSWLTIGISGPDN
GAVAVLKYNGIITDTIKSWRNNILRTQESECACVNGSCFTVMTDGPSNGQASHKIFKMEK
GKVVKSVELDAPNYHYEECSCYPDAGEITCVCRDNWHGSNRPWVSFNQNLEYQIGYICSG
VFGDTPRPNDGTGSCGPVSSNGAYGVKGFSFKYGNGVWIGRTKSTNSRSGFEMIWDPNGW
TETDSSFSVKQDIVAITDWSGYSGSFVQHPELTGLDCIRPCFWVELIRGRPKESTIWTSG
SSISFCGVNSDTVGWSWPDGAELPFTIDK
>Q2F7I2|A/Vietnam/CL100/2004
MNPNQKIITIGSICMVTGIVSLMLQVGNMISIWVSHSIHTGNQHQAEPISNTNFLTEKAV
ASVKLAGNSSLCPINGWAVYSKDNSIRIGSKGDVFVIREPFISCSHLECRTFFLTQGALL
NDKHSNGTVKDRSPHRTLMSCPVGEAPSPYNSRFESVAWSASACHDGTSWLTIGISGPDN
GAVAVLKYNGIITDTIKSWRNNILRTQESECACVNGSCFTVMTDGPSNGQASHKIFKMEK
GKVVKSVELDAPNYHYEECSCYPDAGEITCVCRDNWHGSNRPWVSFNQNLEYQIGYICSG
VFGDNPRPNDGTGSCGPVSSNGAYGVKGFSFKYGNGVWIGRTKSTNSRSGFEMIWDPNGW
TETDSSFSVKQDIVAITDWSGYSGSFVQHPELTGLDCIRPCFWVELIRGRPKESTIWTSG
SSISFCGVDSDTVGWSWPDGAELPFTIDK
>Q2F7I3|A/Vietnam/CL36/2004
MNPNQKIITIGSICMVTGIVNLMLQVGNMISIWVSHSIHTGNQHQAEPISNTNFLTEKAV
ASVKLAGNSSLCPINGWAVYSKDNSIRIGSKGDVFVIREPFISCSHLECRTFFLTQGALL
NDKHSNGTVKDRSPHRTLMSCPVGEAPSPYNSRFESVAWSASACHDGTSWLTIGISGPDN
GAVAVLKYNGIITDTIKSWRNNILRTQESECACVNGSCFTVMTDGPSNGQASHKIFKMEK
GKVVKSVELDAPNYHYEECSCYPDAGEITCVCRDNWHGSNRPWVSFNQNLEYQIGYICSG
VFGDNPRPNDGTGSCGPVPSNGAYGVKGFSFKYGNGVWIGRTKSTNSRSGFEMIWDPNGW
TETDSSFSVKQDIVAITDWSGYSGSFVQHPELTGLDCIRPCFWVELIRGRPKESTIWTSG
SSISFCGVNSDTVGWSWPDGAELPFTIDK
>Q2F7I5|A/Vietnam/CL01/2004
MNPNQKIITIGSICMVTGIVSLMLQVGNMISIWVSHSIHTGNQHQAEPISNTNFLTEKAV
ASVKLAGNSSLCPINGWAVYSKDNSIRIGSKGDVFVIREPFISCSHLECRTFFLTQGALL
NDKHSNGTVKDRSPHRTLMSCPVGEAPSPYNSRFESVAWSASACHDGTSWLTIGISGPDN
GAVAVLKYNGIITDTIKSWRNNILRTQESECACVNGSCFTVMTDGPSNGQASHKIFKMEK
GKVVKSVELDAPNYHYEECSCYPDAGEITCVCRDNWHGSNRPWVSFNQNLEYQIGYICSG
VFGDNPRPNDGTGSCGPVSSNGAYGVKGFSFKYGNGVWIGRTKSTNSRSGFEMIWDPNGW
TETDSSFSVKQDIVAITDWSGYSGSFVQHPELTGLDCIRPCFWVELIRGRPKESTIWTSG
SSISFCGVNSDTVGWSWPDGAELPFTIDK
>Q9IP56|A/HongKong/483/1997
MNPNQKIITIGSICMVVGIISLMLQIGNIISVWISHIIQTWHPNQPEPCNQSINFYTEQA
AASVTLAGNSSLCPISGWAIYSKDNSIRIGSKGDVFVIREPFISCSHLECRTFFLTQGAL
LNDKHSNGTVKDRSPYRTLMSCPVGEAPSPYNSRFESVAWSASACHDGISWLTIGISGPD
NEAVAVLKYNGIITDTIRSWRNNILRTQESECACVNGSCFTVMTDGPSNEQASYKIFKIE
KGRVVKSVELNAPNYHYEECSCYPDAGEITCVCRDNWHGSNRPWVSFNQNLEYQIGYICS
GVFGDSPRPNDGTGSCGPVSLNGAYGVKGFSFKYGNGVWIGRTKSTSSRSGFEMIWDPNG
WTETDSSFSLKQDIIAVTDWSGYSGSFIQHPELTGLNCMRPCFWVELIRGRPKEKTIWTS
GSSISFCGVNSDTVGWSWPDGAELPFTIDK
>Q14T81|A/whooper swan/Mongolia/2/06
MNPNQKIITIGSICMVIGIVGLMLQIGNMISIWVSHSIQTGNQRQAESISNTKFLTEKAV
ASVTLAGNSSLCPISGWAVYSKDNSIRIGSRGDVFVIREPFISCSHLECRTFFLTQGALL
NDKHSNGTVKDRSPHRTLMSCPVGEAPSPYNSRFESVAWSASACHDGTSWLTIGISGPDN
GAVAVLKYNGIITDTIKSWRNNILRTQESECACVNGSCFTVMTDGPSNGQASYKIFKMEK
GKVVKSVELDAPNYHYEECSCYPDAGEITCVCRDNWHGSNRPWVSFNQNLEYQIGYICSG
VFGDNPRPNDGTGSCGPVSLNGAYGVKGFSFKYGNGVWIGRTKSTNSRSGFEMIWDPNGW
TGTDSSFSVKQDIVAITDWSGYSGSFVQHPELTGLDCIRPCFWVELIRGRPKESTIWTSG
SSISFCGVNSDTVSWSWPDGAELPFTIDK
>Q3HLX2|A/duck/kaifeng/1/01/
MNPNQKIITIGSICMVIGIVSLMLQIGNIISIWVSHSIQTENQHQAEPISNTNFLTEKAV
ASVTLAGNSSLCPISGWAVHSKDNGIRIGSKGDVFVIREPFISCSHLECRTFFLTQGALL
NDKHSNGTVKDRSPHRTLMSCPVGEAPSPYNSRFESVAWSASACHDGTSWLTIGISGPDN
GAVAVLKYNGIITDTIKSWRNNILRTQESECACVNGSCFTVMTDGPSNGQASYKIFKMEK
GKVVKSVELDAPNYHYEECSCYPDAGEITCVCRDNWHGSNRPWVSFNQNLEYQIGYICSG
VFGDNPRPNDGTGSCGPMSLNGAYGVKGFSFKYGNGVWIGRTKSTNSRSGFEMIWDPNGW
TGTDSSFSVKQDIVAITDWSGYSGSFVQHPELTGLDCIRPCFWVELIRGRPKESTIWTSG
SSISFCGVNSDTVGWSWPDGAELPFTIDK
>Q5DK33|A/chicken/Guangdong/178/04
MNPNQKIITIGSICMVIGIVSLMLQIGNMISIWVSHSIQTGNQHQVEPISNTNFLTEKAV
ASVTLAGNSSLCPIRGWAVHSKDNSIRIGSKGDVFVIREPFISCSHLECRTFFLTQGALL
NDKHSNGTVKDRSPHRTLMSCPVGEAPSPYNSRFESVAWSASACHDGTSWLTIGISGPDN
GAVAVLKYNGMITDTIKSWRNNILRTQESECACVNGSCFTVMTDGPSNGQASYKIFKMEK
GKVVKSVELDAPNYHYEECSCYPDAGEITCVCRDNWHGSNRPWVSFNQNLEYQIGYICSG
VFGDNPRPNDGTGSCGPVSPNGAYGVKGFSFKYGNGVWIGRTKSPNSRSGFEMIWDPNGW
TETDSSFSVKQDIVAITDWSGYSGSFVQHPELTGLDCIRPCFWVELIRGRPKESTIWTSG
SSISFCGVNSDTVSWSWPDGAELPFTIDK
>Q18N10|A/R(duck/Mongolia/54/01-duck/Mongolia/47/01)
MNPNQKIITIGSICMVIGIASLMLQIGNIISIWVSHSIQTGNQYQPEPCNQSIITYENNT
WVNQTYVNISNTNFLAEQAVTSVTLAGNSSICPISGWAIYSKDNGIRIGSKGDVFVIREP
FISCSHLECRTFFLTQGALLNDKHSNGTVKDRSPYRTLMSCPVGEAPSPYNSRFESVAWS
ASACHDGISWLTIGISGPDNGAVAVLKYNGIITDTIKSWRNNILRTQESECACVNGSCFT
VMTDGPSNGQASYKIFKIEKGKVVKSVELNAPNYHYEECSCYPDAGEIMCVCRDNWHGSN
RPWVSFNQNLEYQIGYICSGVFGDNPRPNDGTGSCGPMSSNGAYGVKGFSFKYGNGVWIG
RTKSTSSRSGFEMIWDPNGWTETDSSFSVKQDIVAITDWSGYSGSFVQHPELTGLDCMRP
CFWVELIRGRPKENTIWTSGSSISFCGVNSDTVGWSWPDGAELPFTIDK
>Q9PZM3|A/Goose/Hong Kong/w355/97 
VVGIISLMLQIGNTISVWVSHIIKTWHPNQPEPCNQSINFYTEQAAASVTLAGNSSLCPI
SGWAIYSKDNSIRIGSKGDVFVIREPFISCSHLECRTFFLTQGALLNDKHSNGTVKDRSP
YRTLMSCPVGEAPSPYNSRFESVAWSASACHDGISWLTIGISGPDNGAVAVLKYNGIITD
TIKSWRNNTLRTQESECACVNGSCFTVMTDGPSNEQASYKIFKIEKGRVVKSVELNAPNY
HYEECSCYPDAGEITCVCRDNWHGSNRPWVSFNQNLEYQIGYICSGVFGDSPRPNDGTGS
CGPVSLNGAYGVKGFSFKYGNGVWIGRTKSTSSRSGFEMIWDPNGWTETDSSFSLKQDII
AITDWSGYSGSFIQHPELTGLNCMRPCFWVELIRGRPKEKTIWTSGSSISFCGVNSDTVG
WSWPDGAELPFTIDK
>Q9PZM4|A/Duck/Hong Kong/y283/97 
VVGIISLMLQIGNTISVWVSHIIKTWHPNQPEPCNQSINFYTEQAAASVTLAGNSSLCPI
SGWAIYSKDNSIRIGSKGDVFVIREPFISCSHLECRTFFLTQGALLNDKHSNGTVKDRSP
YRTLMSCPVGEAPSPYNSRFESVAWSASACHDGISWLTIGISGPDNGAVAVLKYNGIITD
TIKSWRNNTLRTQESECACVNGSCFTVMTDGPSNEQASYKIFKIEKGRVVKSVELNAPNY
HYEECSCYPDAGEITCVCRDNWHGSNRPWVSFNQNLEYQIGYICSGVFGDSPRPNDGTGS
CGPVSLNGAYGVKGFSFKYGNGVWIGRTKSTSSRSGFEMIWDPNGWTETDSSFSLKQDII
AITDWSGYSGSFIQHPELTGLNCMRPCFWVELIRGRPKEKTIWTSGSSISFCGVNSDTVG
WSWPDGAELPFTIDK
>Q9PZM5|A/Duck/Hong Kong/p46/97 
VVGIISLMLQIGNTISVWVSHIIKTWHPNQPEPCNQSINFYTEQAAASVTLAGNSSLCPI
SGWAIYSKDNSIRIGSKGDVFVIREPFISCSHLECRTFFLTQGALLNDKHSNGTVKDRSP
YRTLMSCPVGEAPSPYNSRFESVAWSASACHDGISWLTIGISGPDNGAVAVLKYNGIITD
TIKSWRNNTLRTQESECACVNGSCFTVMTDGPSNEQASYKIFKIEKGRVVKSIELNAPNY
HYEECSCYPDAGEITCVCRDNWHGSNRPWVSFNQNLEYQIGYICSGVFGDSPRPNDGTGS
CGPVSLNGAYGVKGFSFKYGNGVWIGRTKSTSSRSGFEMIWDPNGWTETDSSFSLKQDII
AITDWSGYSGSFIQHPELTGLNCMRPCFWVELIRGRPKEKTIWTSGSSISFCGVNSDTVG
WSWPDGAELPFTIDK
>Q9PZM7|A/chicken/Hong Kong/915/97
VVGIISLMLQIGNTISVWVSHIIKTWHPNQPEPCNQSINFYTEQAAASVTLAGNSSLCPI
SGWAIYSKDNSIRIGSKGDVFVIREPFISCSHLECRTFFLTQGALLNDKHSNGTVKDRSP
YRTLMNCPVGEAPSPYNSRFESVAWSASACHDGISWLTIGISGPDNGAVAVLKYNGIITD
TIKSWRNNTLRTQESECACVNGSCFTVMTDGPSNEQASYKIFKIEKGRVVKSVELNAPNY
HYEECSCYPDAGEITCVCRDNWHGSNRPWVSFNQNLEYQIGYICSGVFGDSPRPNDGTGS
CGPVSLNGAYGVKGFSFKYGNGVWIGRTKSTSSRSGFEMIWDPNGWTETDSSFSLKQDII
AITDWSGYSGSFIQHPELTGLNCMRPCFWVELIRGRPKEKTIWTSGSSISFCGVNSDTVG
WSWPDGAELPFTIDK
>Q9PZM8|A/Chicken/Hong Kong/786/97 
VVGIISLMLQTGNIISVWVSHIIQAWHPNQPEPCNQSINFYTEQAAASVTLAGNSSLCPI
SGWAIYSKDNSIRIGSKGDVFVIREPFISCSHLECRTFFLTQGALLNDKHSNGTVKDRSP
YRTLMSCPVGEAPSPYNSRFESVAWSASACHDGISWLTIGISGPDNGAVAVLKYNGIITD
TIKSWRNNILRTQESECACVNGSCFTVMTDGPSNEQASYKIFKIEKGRVVKSVELNAPNY
HYEECSCYPDAGEITCVCRDNWHGSNRPWVSFNQNLEYQIGYICSGVFGDSPRPNDGTGS
CGPVSLNGAYGVKGFSFKYGNGVWIGRTKSTSSRSGFEMIWDPNGWTEIDSSFSLKQDII
AITDWSGYSGSFIQHPELTGLNCMRPCFWVELIRGRPKEKTIWTSGSSISFCGVNSDTVG
WSWPDGAELPFTIDK
>Q9PZM9|A/Chicken/Hong Kong/728/97 
VVGIISLMLQIGNIISVWVSHIIQAWHPNQPEPCNQSINFYTEQAAASVTLAGNSSLCPI
SGWAIYSKDNSIRIGSKGDVFVIREPFISCSHLECRTFFLTQGALLNDKHSNGTVKDRSP
YRTLMSCPVGEAPSPYNSRFESVAWSASACHDGISWLTIGISGPDNGAVAVLKYNGIITD
TIKSWRNNILRTQESECACVNGSCFTVMTDGPSNEQASNKIFKIEKGRVVKSVELNAPNY
HYEECSCYPDAGEITCVCRDNWHGSNRPWVSFNQNLEYQIGYICSGVFGDSPRPNDGTGS
CGPVSLNGAYGVKGFSFKYGNGVWIGRTKSTSSRSGFEMIWDPNGWTETDSSFSLKQDII
AITDWSGYSGSFIQHPELTGLNCMRPCFWVELIRGRPKEKTIWTSGSSISFCGVNSDTVG
WSWPDGAELPFTIDK
>Q0Z7C8|A/goose/Iraq/812NAMRU3/2006
MNPNQKIITIGSICMVIGIVSLMLQIGNMISIWVSHSIQTGNQRQAEPISNTKFLTEKAV
ASVTLAGNSSLCPISGWAVYSKDNSIRIGSRGDVFVIREPFISCSHLECRTFFLTQGALL
NDKHSNGTVKDRSPHRTLMSCPVGEAPSPYNSRFESVAWSASACHDGTSWLTIGISGPDN
GAVAVLKYNGIITDTIKSWRNNILRTQESECACVNGSCFTVMTDGPSSGQASYKIFKMEK
GKVVKSVELDAPNYHYEECSCYPDAGEITCVCRDNWHGSNRPWVSFNQNLEYQIGYICSG
VFGDNPRPNDGTGSCGPVSPNGAYGVKGFSFKYGNGVWIGRTKSTNSRSGFEMIWDPNGW
TGTDSSFSVKQDIVAITDWSGYSGSFVQHPELTGLDCIRPCFWVELIRGRPKESTIWTSG
SSISFCGVNSDTVSWSWPDGAELPFTNDK
>Q6DPL2|A/Viet Nam/1203/2004
MNPNQKIITIGSICMVTGIVSLMLQIGNMISIWVSHSIHTGNQHQSEPISNTNFLTEKAV
ASVKLAGNSSLCPINGWAVYSKDNSIRIGSKGDVFVIREPFISCSHLECRTFFLTQGALL
NDKHSNGTVKDRSPHRTLMSCPVGEAPSPYNSRFESVAWSASACHDGTSWLTIGISGPDN
GAVAVLKYNGIITDTIKSWRNNILRTQESECACVNGSCFTVMTDGPSNGQASHKIFKMEK
GKVVKSVELDAPNYHYEECSCYPNAGEITCVCRDNWHGSNRPWVSFNQNLEYQIGYICSG
VFGDNPRPNDGTGSCGPVSSNGAYGVKGFSFKYGNGVWIGRTKSTNSRSGFEMIWDPNGW
TETDSSFSVKQDIVAITDWSGYSGSFVQHPELTGLDCIRPCFWVELIRGRPKESTIWTSG
SSISFCGVNSDTVGWSWPDGAELPFTIDK
